# Supplementary material for: Phosphorylated glycosphingolipids are commonly detected in Caenorhabditis elegans lipidomes
Source: Metabolomics. 2025 Feb 20;21(2):29. doi: 10.1007/s11306-024-02216-w (PMC11842410; doi:10.1007/s11306-024-02216-w)
Supplement: Supplementary file 2 — Supplementary file2 (MB 28 kb) [file 11306_2024_2216_MOESM2_ESM.mb]

ACCESSION: MSBNK-MPC-MMPEGC00001
RECORD_TITLE: Cer 17:0;O3/21:0;0; LC-ESI-QTOF; MS2; [M+H]+; CID
CH$NAME: Cer 17:0;O3/21:0;0
CH$FORMULA: C38H77NO5
CH$EXACT_MASS: 627.580174564
AC$INSTRUMENT: Bruker maXis
AC$INSTRUMENT_TYPE: LC-ESI-QTOF
AC$MASS_SPECTROMETRY: MS_TYPE MS2
AC$MASS_SPECTROMETRY: ION_MODE POSITIVE
AC$MASS_SPECTROMETRY: FRAGMENTATION_MODE CID
AC$MASS_SPECTROMETRY: IONIZATION ESI
AC$CHROMATOGRAPHY: COLUMN_NAME Waters Cortecs C18 (150 mm x 2.1 mm ID, 1.7 µm particle size)
AC$CHROMATOGRAPHY: COLUMN_TEMPERATURE 40 C
AC$CHROMATOGRAPHY: FLOW_GRADIENT 32/68 at 0.0 min, 32/68 at 3.0 min, 3/97 at 42.0 min, 3/97 at 49.0 min, 32/68 at 50.0 min, 32/68 at 55.0 min
AC$CHROMATOGRAPHY: FLOW_RATE 0.35 mL/min
AC$CHROMATOGRAPHY: RETENTION_TIME 26.66 min
AC$CHROMATOGRAPHY: SOLVENT A 40% H2O / 60% ACN + 10 mM ammonium formate / 0.1% formic acid
AC$CHROMATOGRAPHY: SOLVENT B 10% ACN / 90% iPrOH  + 10 mM ammonium formate / 0.1% formic acid
MS$FOCUSED_ION: PRECURSOR_INT 100
MS$FOCUSED_ION: PRECURSOR_M/Z 628.58696
MS$FOCUSED_ION: PRECURSOR_TYPE [M+H]+
PK$SPLASH: splash10-004i-0020009000-ff0a0b473c9a1a1e255f
PK$NUM_PEAK: 11
PK$PEAK: m/z int. rel.int.
  95.0864558062651 3.79452762003098 37
  250.250951672985 9.52503871966959 95
  268.261446846386 21.1538461538462 211
  269.264823718274 3.32989158492514 33
  286.271515439311 8.11822405782137 81
  592.566995301139 4.42694889003614 44
  610.576452685197 9.18946824987093 91
  611.579660218667 3.43314403717088 34
  628.58691154692 100 999
  629.589263130863 30.6143520908622 305
  630.592940190033 4.22044398554466 42
//
ACCESSION: MSBNK-MPC-MMPEGC00002
RECORD_TITLE: Cer 17:0;O3/22:0;0; LC-ESI-QTOF; MS2; [M+H]+; CID
CH$NAME: Cer 17:0;O3/22:0;0
CH$FORMULA: C39H79NO5
CH$EXACT_MASS: 641.595824628
AC$INSTRUMENT: Bruker maXis
AC$INSTRUMENT_TYPE: LC-ESI-QTOF
AC$MASS_SPECTROMETRY: MS_TYPE MS2
AC$MASS_SPECTROMETRY: ION_MODE POSITIVE
AC$MASS_SPECTROMETRY: FRAGMENTATION_MODE CID
AC$MASS_SPECTROMETRY: IONIZATION ESI
AC$CHROMATOGRAPHY: COLUMN_NAME Waters Cortecs C18 (150 mm x 2.1 mm ID, 1.7 µm particle size)
AC$CHROMATOGRAPHY: COLUMN_TEMPERATURE 40 C
AC$CHROMATOGRAPHY: FLOW_GRADIENT 32/68 at 0.0 min, 32/68 at 3.0 min, 3/97 at 42.0 min, 3/97 at 49.0 min, 32/68 at 50.0 min, 32/68 at 55.0 min
AC$CHROMATOGRAPHY: FLOW_RATE 0.35 mL/min
AC$CHROMATOGRAPHY: RETENTION_TIME 27.68 min
AC$CHROMATOGRAPHY: SOLVENT A 40% H2O / 60% ACN + 10 mM ammonium formate / 0.1% formic acid
AC$CHROMATOGRAPHY: SOLVENT B 10% ACN / 90% iPrOH  + 10 mM ammonium formate / 0.1% formic acid
MS$FOCUSED_ION: PRECURSOR_INT 100
MS$FOCUSED_ION: PRECURSOR_M/Z 642.6021
MS$FOCUSED_ION: PRECURSOR_TYPE [M+H]+
PK$SPLASH: splash10-0006-0020009000-65396d0e982d63aaf39c
PK$NUM_PEAK: 11
PK$PEAK: m/z int. rel.int.
  250.250906395448 10.3916394694813 103
  251.234940818984 3.14214290674259 31
  268.261752490184 25.5537809874314 255
  269.264353219314 4.10388167488369 40
  286.272303734283 12.2074855912784 121
  606.580624093747 4.94062912297757 49
  624.590768543995 13.7143253940699 137
  625.594290270721 4.32261648496632 43
  642.602612885213 100 999
  643.606014022829 41.2818554267065 412
  644.609463775715 4.45107978612596 44
//
ACCESSION: MSBNK-MPC-MMPEGC00003
RECORD_TITLE: Cer 17:0;O3/23:0;0; LC-ESI-QTOF; MS2; [M+H]+; CID
CH$NAME: Cer 17:0;O3/23:0;0
CH$FORMULA: C40H81NO5
CH$EXACT_MASS: 655.611474692
AC$INSTRUMENT: Bruker maXis
AC$INSTRUMENT_TYPE: LC-ESI-QTOF
AC$MASS_SPECTROMETRY: MS_TYPE MS2
AC$MASS_SPECTROMETRY: ION_MODE POSITIVE
AC$MASS_SPECTROMETRY: FRAGMENTATION_MODE CID
AC$MASS_SPECTROMETRY: IONIZATION ESI
AC$CHROMATOGRAPHY: COLUMN_NAME Waters Cortecs C18 (150 mm x 2.1 mm ID, 1.7 µm particle size)
AC$CHROMATOGRAPHY: COLUMN_TEMPERATURE 40 C
AC$CHROMATOGRAPHY: FLOW_GRADIENT 32/68 at 0.0 min, 32/68 at 3.0 min, 3/97 at 42.0 min, 3/97 at 49.0 min, 32/68 at 50.0 min, 32/68 at 55.0 min
AC$CHROMATOGRAPHY: FLOW_RATE 0.35 mL/min
AC$CHROMATOGRAPHY: RETENTION_TIME 28.3 min
AC$CHROMATOGRAPHY: SOLVENT A 40% H2O / 60% ACN + 10 mM ammonium formate / 0.1% formic acid
AC$CHROMATOGRAPHY: SOLVENT B 10% ACN / 90% iPrOH  + 10 mM ammonium formate / 0.1% formic acid
MS$FOCUSED_ION: PRECURSOR_INT 100
MS$FOCUSED_ION: PRECURSOR_M/Z 656.61794
MS$FOCUSED_ION: PRECURSOR_TYPE [M+H]+
PK$SPLASH: splash10-0a4i-0040009000-e08d2e42d2da88ca0fde
PK$NUM_PEAK: 12
PK$PEAK: m/z int. rel.int.
  121.098337542562 6.70520231213873 66
  123.118319073653 7.05202312138728 70
  250.25250234984 27.514450867052 274
  268.260963493882 24.0462427745665 240
  269.265407494138 10.0578034682081 100
  286.271817448573 25.5491329479769 255
  565.285252084126 5.78034682080925 57
  620.604144486371 5.54913294797688 55
  621.595961052817 5.66473988439306 56
  638.605239801093 23.6994219653179 236
  656.617379690284 100 999
  657.621472013249 42.8901734104046 428
//
ACCESSION: MSBNK-MPC-MMPEGC00004
RECORD_TITLE: Cer 17:0;O3/23:0;0; LC-ESI-QTOF; MS2; [M+H]+; CID
CH$NAME: Cer 17:0;O3/23:0;0
CH$FORMULA: C40H81NO5
CH$EXACT_MASS: 655.611474692
AC$INSTRUMENT: Bruker maXis
AC$INSTRUMENT_TYPE: LC-ESI-QTOF
AC$MASS_SPECTROMETRY: MS_TYPE MS2
AC$MASS_SPECTROMETRY: ION_MODE POSITIVE
AC$MASS_SPECTROMETRY: FRAGMENTATION_MODE CID
AC$MASS_SPECTROMETRY: IONIZATION ESI
AC$CHROMATOGRAPHY: COLUMN_NAME Waters Cortecs C18 (150 mm x 2.1 mm ID, 1.7 µm particle size)
AC$CHROMATOGRAPHY: COLUMN_TEMPERATURE 40 C
AC$CHROMATOGRAPHY: FLOW_GRADIENT 32/68 at 0.0 min, 32/68 at 3.0 min, 3/97 at 42.0 min, 3/97 at 49.0 min, 32/68 at 50.0 min, 32/68 at 55.0 min
AC$CHROMATOGRAPHY: FLOW_RATE 0.35 mL/min
AC$CHROMATOGRAPHY: RETENTION_TIME 28.64 min
AC$CHROMATOGRAPHY: SOLVENT A 40% H2O / 60% ACN + 10 mM ammonium formate / 0.1% formic acid
AC$CHROMATOGRAPHY: SOLVENT B 10% ACN / 90% iPrOH  + 10 mM ammonium formate / 0.1% formic acid
MS$FOCUSED_ION: PRECURSOR_INT 100
MS$FOCUSED_ION: PRECURSOR_M/Z 656.6186
MS$FOCUSED_ION: PRECURSOR_TYPE [M+H]+
PK$SPLASH: splash10-0a4i-0020009000-9752f29e28434509b030
PK$NUM_PEAK: 12
PK$PEAK: m/z int. rel.int.
  238.25221430804 3.06552375417696 30
  250.251280230936 13.0248438181026 130
  251.233856855785 3.10910939997094 31
  268.262053535286 18.8435275315996 188
  269.264781511341 3.50138021211681 34
  286.271947382401 9.79950602934767 97
  620.595993371966 5.51358419293912 55
  638.606417712803 12.1821879994189 121
  639.608774267059 6.19642597704489 61
  656.619256400434 100 999
  657.622387276727 38.6168821734709 385
  658.623491651787 3.61034432660177 36
//
ACCESSION: MSBNK-MPC-MMPEGC00005
RECORD_TITLE: Cer 17:0;O3/24:0;0; LC-ESI-QTOF; MS2; [M+H]+; CID
CH$NAME: Cer 17:0;O3/24:0;0
CH$FORMULA: C41H83NO5
CH$EXACT_MASS: 669.627124756
AC$INSTRUMENT: Bruker maXis
AC$INSTRUMENT_TYPE: LC-ESI-QTOF
AC$MASS_SPECTROMETRY: MS_TYPE MS2
AC$MASS_SPECTROMETRY: ION_MODE POSITIVE
AC$MASS_SPECTROMETRY: FRAGMENTATION_MODE CID
AC$MASS_SPECTROMETRY: IONIZATION ESI
AC$CHROMATOGRAPHY: COLUMN_NAME Waters Cortecs C18 (150 mm x 2.1 mm ID, 1.7 µm particle size)
AC$CHROMATOGRAPHY: COLUMN_TEMPERATURE 40 C
AC$CHROMATOGRAPHY: FLOW_GRADIENT 32/68 at 0.0 min, 32/68 at 3.0 min, 3/97 at 42.0 min, 3/97 at 49.0 min, 32/68 at 50.0 min, 32/68 at 55.0 min
AC$CHROMATOGRAPHY: FLOW_RATE 0.35 mL/min
AC$CHROMATOGRAPHY: RETENTION_TIME 29.2 min
AC$CHROMATOGRAPHY: SOLVENT A 40% H2O / 60% ACN + 10 mM ammonium formate / 0.1% formic acid
AC$CHROMATOGRAPHY: SOLVENT B 10% ACN / 90% iPrOH  + 10 mM ammonium formate / 0.1% formic acid
MS$FOCUSED_ION: PRECURSOR_INT 100
MS$FOCUSED_ION: PRECURSOR_M/Z 670.63413
MS$FOCUSED_ION: PRECURSOR_TYPE [M+H]+
PK$SPLASH: splash10-00di-0040009000-430f62f44d6d70dda9f6
PK$NUM_PEAK: 13
PK$PEAK: m/z int. rel.int.
  97.1021550412472 5.87902769926512 58
  238.251254944973 5.22894290559638 52
  250.251527725451 15.9694742792538 159
  251.236426468464 5.08762012436405 50
  268.262029455944 35.6416054267948 356
  269.265166601398 4.57885811192764 45
  286.271599131648 17.91972866026 179
  634.608635071754 8.90333521763708 88
  652.62223323424 17.0152628603731 169
  653.624099162243 5.22894290559638 52
  670.633614747538 100 999
  671.637685315176 26.6817410966648 266
  672.639994546507 3.5895986433013 35
//
ACCESSION: MSBNK-MPC-MMPEGC00006
RECORD_TITLE: Cer 17:0;O3/24:0;0; LC-ESI-QTOF; MS2; [M+H]+; CID
CH$NAME: Cer 17:0;O3/24:0;0
CH$FORMULA: C41H83NO5
CH$EXACT_MASS: 669.627124756
AC$INSTRUMENT: Bruker maXis
AC$INSTRUMENT_TYPE: LC-ESI-QTOF
AC$MASS_SPECTROMETRY: MS_TYPE MS2
AC$MASS_SPECTROMETRY: ION_MODE POSITIVE
AC$MASS_SPECTROMETRY: FRAGMENTATION_MODE CID
AC$MASS_SPECTROMETRY: IONIZATION ESI
AC$CHROMATOGRAPHY: COLUMN_NAME Waters Cortecs C18 (150 mm x 2.1 mm ID, 1.7 µm particle size)
AC$CHROMATOGRAPHY: COLUMN_TEMPERATURE 40 C
AC$CHROMATOGRAPHY: FLOW_GRADIENT 32/68 at 0.0 min, 32/68 at 3.0 min, 3/97 at 42.0 min, 3/97 at 49.0 min, 32/68 at 50.0 min, 32/68 at 55.0 min
AC$CHROMATOGRAPHY: FLOW_RATE 0.35 mL/min
AC$CHROMATOGRAPHY: RETENTION_TIME 29.52 min
AC$CHROMATOGRAPHY: SOLVENT A 40% H2O / 60% ACN + 10 mM ammonium formate / 0.1% formic acid
AC$CHROMATOGRAPHY: SOLVENT B 10% ACN / 90% iPrOH  + 10 mM ammonium formate / 0.1% formic acid
MS$FOCUSED_ION: PRECURSOR_INT 100
MS$FOCUSED_ION: PRECURSOR_M/Z 670.63385
MS$FOCUSED_ION: PRECURSOR_TYPE [M+H]+
PK$SPLASH: splash10-00di-0020009000-463a343165b9f8a4f1a0
PK$NUM_PEAK: 11
PK$PEAK: m/z int. rel.int.
  250.25147023236 11.2600952578174 112
  251.235798139619 4.00186373990474 39
  268.262134936919 21.078380617105 210
  269.265436337753 3.39097121557258 33
  286.272512603478 9.48954234831228 94
  634.612592766534 5.60933940774487 56
  652.623423991274 16.2973700559122 162
  653.627233412132 7.113273969766 71
  670.634912501039 100 999
  671.637860654449 38.6674259681093 386
  672.640734956904 4.74735970180162 47
//
ACCESSION: MSBNK-MPC-MMPEGC00007
RECORD_TITLE: HexCer 17:0;O3/22:0;O; LC-ESI-QTOF; MS2; [M+H]+; CID
CH$NAME: HexCer 17:0;O3/22:0;O
CH$FORMULA: C45H89NO10
CH$EXACT_MASS: 803.648648048
AC$INSTRUMENT: Bruker maXis
AC$INSTRUMENT_TYPE: LC-ESI-QTOF
AC$MASS_SPECTROMETRY: MS_TYPE MS2
AC$MASS_SPECTROMETRY: ION_MODE POSITIVE
AC$MASS_SPECTROMETRY: FRAGMENTATION_MODE CID
AC$MASS_SPECTROMETRY: IONIZATION ESI
AC$CHROMATOGRAPHY: COLUMN_NAME Waters Cortecs C18 (150 mm x 2.1 mm ID, 1.7 µm particle size)
AC$CHROMATOGRAPHY: COLUMN_TEMPERATURE 40 C
AC$CHROMATOGRAPHY: FLOW_GRADIENT 32/68 at 0.0 min, 32/68 at 3.0 min, 3/97 at 42.0 min, 3/97 at 49.0 min, 32/68 at 50.0 min, 32/68 at 55.0 min
AC$CHROMATOGRAPHY: FLOW_RATE 0.35 mL/min
AC$CHROMATOGRAPHY: RETENTION_TIME 26.2 min
AC$CHROMATOGRAPHY: SOLVENT A 40% H2O / 60% ACN + 10 mM ammonium formate / 0.1% formic acid
AC$CHROMATOGRAPHY: SOLVENT B 10% ACN / 90% iPrOH  + 10 mM ammonium formate / 0.1% formic acid
MS$FOCUSED_ION: PRECURSOR_INT 100
MS$FOCUSED_ION: PRECURSOR_M/Z 804.65559
MS$FOCUSED_ION: PRECURSOR_TYPE [M+H]+
PK$SPLASH: splash10-0zml-0010009060-1ff1f0336682ad1d0ced
PK$NUM_PEAK: 19
PK$PEAK: m/z int. rel.int.
  250.251851519839 5.92359767891683 59
  251.233530144253 3.4816247582205 34
  268.262612701424 26.257253384913 262
  269.266369898715 6.11702127659574 61
  286.273185008061 5.31914893617021 53
  304.281864825471 5.70599613152805 57
  356.349247397404 8.05125725338491 80
  588.569106106938 5.36750483558994 53
  606.578845741791 12.5967117988395 125
  607.58422577557 5.0531914893617 50
  624.591673074372 95.0435203094778 949
  625.594996084264 33.4139264990329 333
  626.596956988971 5.24661508704062 52
  642.600485723961 47.3887814313346 473
  643.607030932763 22.7998065764023 227
  644.609683773146 4.18278529980658 41
  804.655677827022 100 999
  805.658023290095 53.3123791102514 532
  806.660297725871 8.05125725338491 80
//
ACCESSION: MSBNK-MPC-MMPEGC00008
RECORD_TITLE: HexCer 17:0;O4/23:0;O; LC-ESI-QTOF; MS2; [M+H]+; CID
CH$NAME: HexCer 17:0;O4/23:0;O
CH$FORMULA: C46H91NO10
CH$EXACT_MASS: 817.664298112
AC$INSTRUMENT: Bruker maXis
AC$INSTRUMENT_TYPE: LC-ESI-QTOF
AC$MASS_SPECTROMETRY: MS_TYPE MS2
AC$MASS_SPECTROMETRY: ION_MODE POSITIVE
AC$MASS_SPECTROMETRY: FRAGMENTATION_MODE CID
AC$MASS_SPECTROMETRY: IONIZATION ESI
AC$CHROMATOGRAPHY: COLUMN_NAME Waters Cortecs C18 (150 mm x 2.1 mm ID, 1.7 µm particle size)
AC$CHROMATOGRAPHY: COLUMN_TEMPERATURE 40 C
AC$CHROMATOGRAPHY: FLOW_GRADIENT 32/68 at 0.0 min, 32/68 at 3.0 min, 3/97 at 42.0 min, 3/97 at 49.0 min, 32/68 at 50.0 min, 32/68 at 55.0 min
AC$CHROMATOGRAPHY: FLOW_RATE 0.35 mL/min
AC$CHROMATOGRAPHY: RETENTION_TIME 27.21 min
AC$CHROMATOGRAPHY: SOLVENT A 40% H2O / 60% ACN + 10 mM ammonium formate / 0.1% formic acid
AC$CHROMATOGRAPHY: SOLVENT B 10% ACN / 90% iPrOH  + 10 mM ammonium formate / 0.1% formic acid
MS$FOCUSED_ION: PRECURSOR_INT 100
MS$FOCUSED_ION: PRECURSOR_M/Z 818.67054
MS$FOCUSED_ION: PRECURSOR_TYPE [M+H]+
PK$SPLASH: splash10-014r-0020009050-ad17f89e23099d518aaf
PK$NUM_PEAK: 20
PK$PEAK: m/z int. rel.int.
  251.2542994311 5.54371002132196 55
  268.262455992409 32.409381663113 323
  269.267110495377 6.18336886993603 61
  286.273784829946 17.1286425017768 171
  304.281026685745 3.76687988628287 37
  333.835917747429 3.62473347547974 36
  412.379668542215 6.68088130774698 66
  602.595491651917 5.04619758351102 50
  620.601766063524 14.7832267235252 147
  622.612427500522 3.83795309168443 38
  638.60844512993 95.6645344705046 955
  639.610271150241 26.0127931769723 259
  640.610602617366 4.12224591329069 41
  656.616952517557 42.8571428571429 428
  657.622708653024 23.3830845771144 233
  748.850004460462 3.83795309168443 38
  818.670415273858 100 999
  819.675373503117 24.7334754797441 247
  819.826175737948 5.75692963752665 57
  820.674811215506 7.0362473347548 70
//
ACCESSION: MSBNK-MPC-MMPEGC00009
RECORD_TITLE: HexCer 17:0;O4/24:0;O; LC-ESI-QTOF; MS2; [M+H]+; CID
CH$NAME: HexCer 17:0;O4/24:0;O
CH$FORMULA: C47H93NO10
CH$EXACT_MASS: 831.679948176
AC$INSTRUMENT: Bruker maXis
AC$INSTRUMENT_TYPE: LC-ESI-QTOF
AC$MASS_SPECTROMETRY: MS_TYPE MS2
AC$MASS_SPECTROMETRY: ION_MODE POSITIVE
AC$MASS_SPECTROMETRY: FRAGMENTATION_MODE CID
AC$MASS_SPECTROMETRY: IONIZATION ESI
AC$CHROMATOGRAPHY: COLUMN_NAME Waters Cortecs C18 (150 mm x 2.1 mm ID, 1.7 µm particle size)
AC$CHROMATOGRAPHY: COLUMN_TEMPERATURE 40 C
AC$CHROMATOGRAPHY: FLOW_GRADIENT 32/68 at 0.0 min, 32/68 at 3.0 min, 3/97 at 42.0 min, 3/97 at 49.0 min, 32/68 at 50.0 min, 32/68 at 55.0 min
AC$CHROMATOGRAPHY: FLOW_RATE 0.35 mL/min
AC$CHROMATOGRAPHY: RETENTION_TIME 27.83 min
AC$CHROMATOGRAPHY: SOLVENT A 40% H2O / 60% ACN + 10 mM ammonium formate / 0.1% formic acid
AC$CHROMATOGRAPHY: SOLVENT B 10% ACN / 90% iPrOH  + 10 mM ammonium formate / 0.1% formic acid
MS$FOCUSED_ION: PRECURSOR_INT 100
MS$FOCUSED_ION: PRECURSOR_M/Z 832.68578
MS$FOCUSED_ION: PRECURSOR_TYPE [M+H]+
PK$SPLASH: splash10-0ul0-0020009040-570a798706fdebcf47cb
PK$NUM_PEAK: 13
PK$PEAK: m/z int. rel.int.
  121.104724124644 11.214953271028 112
  226.952156975835 33.6448598130841 336
  268.263467744272 24.2990654205607 242
  286.270278006246 16.588785046729 165
  384.381441791209 14.2523364485981 142
  450.916157160211 11.6822429906542 116
  634.610099991641 19.8598130841122 198
  652.624262207793 100 999
  653.626933440121 30.3738317757009 303
  670.634741153655 55.3738317757009 553
  671.637053089142 24.0654205607477 240
  832.688040451052 67.9906542056075 679
  833.687322662119 38.0841121495327 380
//
ACCESSION: MSBNK-MPC-MMPEGC00010
RECORD_TITLE: HexCer 17:0;O4/24:0;O; LC-ESI-QTOF; MS2; [M+H]+; CID
CH$NAME: HexCer 17:0;O4/24:0;O
CH$FORMULA: C47H93NO10
CH$EXACT_MASS: 831.679948176
AC$INSTRUMENT: Bruker maXis
AC$INSTRUMENT_TYPE: LC-ESI-QTOF
AC$MASS_SPECTROMETRY: MS_TYPE MS2
AC$MASS_SPECTROMETRY: ION_MODE POSITIVE
AC$MASS_SPECTROMETRY: FRAGMENTATION_MODE CID
AC$MASS_SPECTROMETRY: IONIZATION ESI
AC$CHROMATOGRAPHY: COLUMN_NAME Waters Cortecs C18 (150 mm x 2.1 mm ID, 1.7 µm particle size)
AC$CHROMATOGRAPHY: COLUMN_TEMPERATURE 40 C
AC$CHROMATOGRAPHY: FLOW_GRADIENT 32/68 at 0.0 min, 32/68 at 3.0 min, 3/97 at 42.0 min, 3/97 at 49.0 min, 32/68 at 50.0 min, 32/68 at 55.0 min
AC$CHROMATOGRAPHY: FLOW_RATE 0.35 mL/min
AC$CHROMATOGRAPHY: RETENTION_TIME 28.16 min
AC$CHROMATOGRAPHY: SOLVENT A 40% H2O / 60% ACN + 10 mM ammonium formate / 0.1% formic acid
AC$CHROMATOGRAPHY: SOLVENT B 10% ACN / 90% iPrOH  + 10 mM ammonium formate / 0.1% formic acid
MS$FOCUSED_ION: PRECURSOR_INT 100
MS$FOCUSED_ION: PRECURSOR_M/Z 832.68645
MS$FOCUSED_ION: PRECURSOR_TYPE [M+H]+
PK$SPLASH: splash10-0ff0-0020009050-7d6dbf0f405b29177ef7
PK$NUM_PEAK: 18
PK$PEAK: m/z int. rel.int.
  238.251115223469 5.74712643678161 57
  250.252464199767 4.54296661193213 45
  268.262029924972 26.1083743842365 260
  269.265089981254 6.34920634920635 63
  286.271811568003 11.9321291735085 119
  304.284216229357 3.80405035577449 38
  384.383015119004 4.40613026819923 44
  616.599099966639 4.95347564313082 49
  634.612580700203 19.1570881226054 191
  635.615084079514 5.3639846743295 53
  652.621818196347 99.5347564313082 994
  653.625091004252 33.7985769020252 337
  654.634617584414 3.80405035577449 38
  670.632144086307 55.0355774493705 549
  671.636600434618 24.384236453202 243
  832.685591894165 100 999
  833.68903425348 33.1691297208539 331
  834.695389132478 5.93869731800766 59
//
ACCESSION: MSBNK-MPC-MMPEGC00011
RECORD_TITLE: HexCer 17:0;O4/25:0;O; LC-ESI-QTOF; MS2; [M+H]+; CID
CH$NAME: HexCer 17:0;O4/25:0;O
CH$FORMULA: C48H95NO10
CH$EXACT_MASS: 845.69559824
AC$INSTRUMENT: Bruker maXis
AC$INSTRUMENT_TYPE: LC-ESI-QTOF
AC$MASS_SPECTROMETRY: MS_TYPE MS2
AC$MASS_SPECTROMETRY: ION_MODE POSITIVE
AC$MASS_SPECTROMETRY: FRAGMENTATION_MODE CID
AC$MASS_SPECTROMETRY: IONIZATION ESI
AC$CHROMATOGRAPHY: COLUMN_NAME Waters Cortecs C18 (150 mm x 2.1 mm ID, 1.7 µm particle size)
AC$CHROMATOGRAPHY: COLUMN_TEMPERATURE 40 C
AC$CHROMATOGRAPHY: FLOW_GRADIENT 32/68 at 0.0 min, 32/68 at 3.0 min, 3/97 at 42.0 min, 3/97 at 49.0 min, 32/68 at 50.0 min, 32/68 at 55.0 min
AC$CHROMATOGRAPHY: FLOW_RATE 0.35 mL/min
AC$CHROMATOGRAPHY: RETENTION_TIME 28.73 min
AC$CHROMATOGRAPHY: SOLVENT A 40% H2O / 60% ACN + 10 mM ammonium formate / 0.1% formic acid
AC$CHROMATOGRAPHY: SOLVENT B 10% ACN / 90% iPrOH  + 10 mM ammonium formate / 0.1% formic acid
MS$FOCUSED_ION: PRECURSOR_INT 100
MS$FOCUSED_ION: PRECURSOR_M/Z 846.70147
MS$FOCUSED_ION: PRECURSOR_TYPE [M+H]+
PK$SPLASH: splash10-00kb-0010009050-da8666e868cb0e8fe217
PK$NUM_PEAK: 16
PK$PEAK: m/z int. rel.int.
  268.25953769317 30.7692307692308 307
  286.272155751126 12.2171945701357 122
  362.925662541271 11.9909502262443 119
  622.897778693552 15.158371040724 151
  630.627688561263 17.1945701357466 171
  631.625686177165 11.5384615384615 115
  648.626287897136 17.1945701357466 171
  666.639033450981 100 999
  667.637962956384 31.6742081447964 316
  668.640033060472 10.8597285067873 108
  684.647634519858 54.2986425339367 542
  685.651508501639 19.4570135746606 194
  831.478703101813 11.3122171945701 113
  846.701640042435 80.316742081448 802
  846.80556797872 17.6470588235294 176
  847.706017582392 61.7647058823529 617
//
ACCESSION: MSBNK-MPC-MMPEGC00012
RECORD_TITLE: HexCer 17:0;O4/25:0;O; LC-ESI-QTOF; MS2; [M+H]+; CID
CH$NAME: HexCer 17:0;O4/25:0;O
CH$FORMULA: C48H95NO10
CH$EXACT_MASS: 845.69559824
AC$INSTRUMENT: Bruker maXis
AC$INSTRUMENT_TYPE: LC-ESI-QTOF
AC$MASS_SPECTROMETRY: MS_TYPE MS2
AC$MASS_SPECTROMETRY: ION_MODE POSITIVE
AC$MASS_SPECTROMETRY: FRAGMENTATION_MODE CID
AC$MASS_SPECTROMETRY: IONIZATION ESI
AC$CHROMATOGRAPHY: COLUMN_NAME Waters Cortecs C18 (150 mm x 2.1 mm ID, 1.7 µm particle size)
AC$CHROMATOGRAPHY: COLUMN_TEMPERATURE 40 C
AC$CHROMATOGRAPHY: FLOW_GRADIENT 32/68 at 0.0 min, 32/68 at 3.0 min, 3/97 at 42.0 min, 3/97 at 49.0 min, 32/68 at 50.0 min, 32/68 at 55.0 min
AC$CHROMATOGRAPHY: FLOW_RATE 0.35 mL/min
AC$CHROMATOGRAPHY: RETENTION_TIME 29.04 min
AC$CHROMATOGRAPHY: SOLVENT A 40% H2O / 60% ACN + 10 mM ammonium formate / 0.1% formic acid
AC$CHROMATOGRAPHY: SOLVENT B 10% ACN / 90% iPrOH  + 10 mM ammonium formate / 0.1% formic acid
MS$FOCUSED_ION: PRECURSOR_INT 100
MS$FOCUSED_ION: PRECURSOR_M/Z 846.70174
MS$FOCUSED_ION: PRECURSOR_TYPE [M+H]+
PK$SPLASH: splash10-00kb-0010009050-a97aaaa8c1dc4a9f7ab5
PK$NUM_PEAK: 21
PK$PEAK: m/z int. rel.int.
  158.963564299929 5.99078341013825 59
  250.251124887785 11.9815668202765 119
  268.263318569332 22.6958525345622 226
  269.264017396929 9.67741935483871 96
  286.27252684304 11.8663594470046 118
  398.396942663056 8.98617511520737 89
  399.404828882634 5.52995391705069 55
  430.911979267045 5.99078341013825 59
  440.409536698835 8.52534562211981 85
  470.416102916794 9.33179723502304 93
  630.620327460025 7.48847926267281 74
  648.630170384389 20.2764976958525 202
  649.640919370238 6.68202764976959 66
  666.639320901373 91.2442396313364 911
  667.641934560688 36.8663594470046 368
  668.659745621824 6.79723502304148 67
  684.650780854473 72.1198156682028 720
  685.650658616007 17.8571428571429 178
  846.703807050935 100 999
  847.708738502647 38.7096774193548 386
  848.707217208893 6.22119815668203 62
//
ACCESSION: MSBNK-MPC-MMPEGC00013
RECORD_TITLE: HexCer 17:0;O3/26:0;O; LC-ESI-QTOF; MS2; [M+H]+; CID
CH$NAME: HexCer 17:0;O3/26:0;O
CH$FORMULA: C49H97NO10
CH$EXACT_MASS: 859.711248304
AC$INSTRUMENT: Bruker maXis
AC$INSTRUMENT_TYPE: LC-ESI-QTOF
AC$MASS_SPECTROMETRY: MS_TYPE MS2
AC$MASS_SPECTROMETRY: ION_MODE POSITIVE
AC$MASS_SPECTROMETRY: FRAGMENTATION_MODE CID
AC$MASS_SPECTROMETRY: IONIZATION ESI
AC$CHROMATOGRAPHY: COLUMN_NAME Waters Cortecs C18 (150 mm x 2.1 mm ID, 1.7 µm particle size)
AC$CHROMATOGRAPHY: COLUMN_TEMPERATURE 40 C
AC$CHROMATOGRAPHY: FLOW_GRADIENT 32/68 at 0.0 min, 32/68 at 3.0 min, 3/97 at 42.0 min, 3/97 at 49.0 min, 32/68 at 50.0 min, 32/68 at 55.0 min
AC$CHROMATOGRAPHY: FLOW_RATE 0.35 mL/min
AC$CHROMATOGRAPHY: RETENTION_TIME 29.87 min
AC$CHROMATOGRAPHY: SOLVENT A 40% H2O / 60% ACN + 10 mM ammonium formate / 0.1% formic acid
AC$CHROMATOGRAPHY: SOLVENT B 10% ACN / 90% iPrOH  + 10 mM ammonium formate / 0.1% formic acid
MS$FOCUSED_ION: PRECURSOR_INT 100
MS$FOCUSED_ION: PRECURSOR_M/Z 860.71726
MS$FOCUSED_ION: PRECURSOR_TYPE [M+H]+
PK$SPLASH: splash10-01qa-0010009050-bbf4b245a2eb4f62a974
PK$NUM_PEAK: 13
PK$PEAK: m/z int. rel.int.
  226.950244306838 14.7169811320755 147
  268.263451466692 17.1698113207547 171
  412.413766932447 10.9433962264151 109
  662.635447865714 14.9056603773585 148
  680.6541121616 100 999
  681.654840610057 41.6981132075472 416
  682.66305078934 11.6981132075472 116
  698.667017252002 65.8490566037736 657
  699.667768942097 22.8301886792453 228
  860.719328131422 92.6415094339623 925
  861.716428844218 42.2641509433962 422
  862.373233991754 11.6981132075472 116
  862.741715930025 9.05660377358491 90
//
ACCESSION: MSBNK-MPC-MMPEGC00014
RECORD_TITLE: PE-NMe-HexCer 39:0;O4; LC-ESI-QTOF; MS2; [M+H]+; CID
CH$NAME: PE-NMe-HexCer 39:0;O4
CH$FORMULA: C48H97N2O13P
CH$EXACT_MASS: 940.672827794
AC$INSTRUMENT: Bruker maXis
AC$INSTRUMENT_TYPE: LC-ESI-QTOF
AC$MASS_SPECTROMETRY: MS_TYPE MS2
AC$MASS_SPECTROMETRY: ION_MODE POSITIVE
AC$MASS_SPECTROMETRY: FRAGMENTATION_MODE CID
AC$MASS_SPECTROMETRY: IONIZATION ESI
AC$CHROMATOGRAPHY: COLUMN_NAME Waters Cortecs C18 (150 mm x 2.1 mm ID, 1.7 µm particle size)
AC$CHROMATOGRAPHY: COLUMN_TEMPERATURE 40 C
AC$CHROMATOGRAPHY: FLOW_GRADIENT 32/68 at 0.0 min, 32/68 at 3.0 min, 3/97 at 42.0 min, 3/97 at 49.0 min, 32/68 at 50.0 min, 32/68 at 55.0 min
AC$CHROMATOGRAPHY: FLOW_RATE 0.35 mL/min
AC$CHROMATOGRAPHY: RETENTION_TIME 23.72 min
AC$CHROMATOGRAPHY: SOLVENT A 40% H2O / 60% ACN + 10 mM ammonium formate / 0.1% formic acid
AC$CHROMATOGRAPHY: SOLVENT B 10% ACN / 90% iPrOH  + 10 mM ammonium formate / 0.1% formic acid
MS$FOCUSED_ION: PRECURSOR_INT 100
MS$FOCUSED_ION: PRECURSOR_M/Z 941.67857
MS$FOCUSED_ION: PRECURSOR_TYPE [M+H]+
PK$SPLASH: splash10-0006-0102004009-c3460abf03b5a5688612
PK$NUM_PEAK: 24
PK$PEAK: m/z int. rel.int.
  97.0658718402887 4.65686274509804 46
  127.039641222596 5.47385620915033 54
  156.041893193041 5.9640522875817 59
  157.648118131813 3.92156862745098 39
  165.634969580406 4.73856209150327 47
  198.052619702616 7.59803921568627 75
  282.074670665073 14.0522875816993 140
  300.084140675302 51.3888888888889 513
  301.086962626528 5.47385620915033 54
  465.888776459401 4.73856209150327 47
  552.618907971198 4.73856209150327 47
  624.589734908366 24.4281045751634 244
  625.593632535767 10.4575163398693 104
  642.602196436759 31.8627450980392 318
  643.601941487506 13.2352941176471 132
  762.493505734492 7.76143790849673 77
  788.507602635414 4.33006535947712 43
  796.574787669715 5.06535947712418 50
  866.614298241206 5.55555555555556 55
  923.661165324411 4.08496732026144 40
  940.78209186453 4.00326797385621 39
  941.675396638218 100 999
  942.678629690585 52.4509803921569 523
  943.688689360127 12.3366013071895 123
//
ACCESSION: MSBNK-MPC-MMPEGC00015
RECORD_TITLE: PE-NMe-HexCer 17:0;O3/24:0;O; LC-ESI-QTOF; MS2; [M+H]+; CID
CH$NAME: PE-NMe-HexCer 17:0;O3/24:0;O
CH$FORMULA: C50H101N2O13P
CH$EXACT_MASS: 968.704127922
AC$INSTRUMENT: Bruker maXis
AC$INSTRUMENT_TYPE: LC-ESI-QTOF
AC$MASS_SPECTROMETRY: MS_TYPE MS2
AC$MASS_SPECTROMETRY: ION_MODE POSITIVE
AC$MASS_SPECTROMETRY: FRAGMENTATION_MODE CID
AC$MASS_SPECTROMETRY: IONIZATION ESI
AC$CHROMATOGRAPHY: COLUMN_NAME Waters Cortecs C18 (150 mm x 2.1 mm ID, 1.7 µm particle size)
AC$CHROMATOGRAPHY: COLUMN_TEMPERATURE 40 C
AC$CHROMATOGRAPHY: FLOW_GRADIENT 32/68 at 0.0 min, 32/68 at 3.0 min, 3/97 at 42.0 min, 3/97 at 49.0 min, 32/68 at 50.0 min, 32/68 at 55.0 min
AC$CHROMATOGRAPHY: FLOW_RATE 0.35 mL/min
AC$CHROMATOGRAPHY: RETENTION_TIME 25.88 min
AC$CHROMATOGRAPHY: SOLVENT A 40% H2O / 60% ACN + 10 mM ammonium formate / 0.1% formic acid
AC$CHROMATOGRAPHY: SOLVENT B 10% ACN / 90% iPrOH  + 10 mM ammonium formate / 0.1% formic acid
MS$FOCUSED_ION: PRECURSOR_INT 100
MS$FOCUSED_ION: PRECURSOR_M/Z 969.71034
MS$FOCUSED_ION: PRECURSOR_TYPE [M+H]+
PK$SPLASH: splash10-01b9-0001002009-7b7819c66bdf12e0eaf0
PK$NUM_PEAK: 10
PK$PEAK: m/z int. rel.int.
  198.052462157398 5.92147607809483 59
  282.073022993215 11.2851319459343 112
  300.083991391149 32.5037545591075 324
  652.61987319905 7.55202746191804 75
  653.626522625557 3.62583136665951 36
  670.634031729324 18.0862475863549 180
  671.636836353608 9.24694271615533 92
  969.709514945073 100 999
  970.712622788328 40.6565114782236 406
  971.713472149254 9.1611242222699 91
//
ACCESSION: MSBNK-MPC-MMPEGC00016
RECORD_TITLE: PE-NMe-HexCer 43:0;O4; LC-ESI-QTOF; MS2; [M+H]+; CID
CH$NAME: PE-NMe-HexCer 43:0;O4
CH$FORMULA: C52H105N2O13P
CH$EXACT_MASS: 996.73542805
AC$INSTRUMENT: Bruker maXis
AC$INSTRUMENT_TYPE: LC-ESI-QTOF
AC$MASS_SPECTROMETRY: MS_TYPE MS2
AC$MASS_SPECTROMETRY: ION_MODE POSITIVE
AC$MASS_SPECTROMETRY: FRAGMENTATION_MODE CID
AC$MASS_SPECTROMETRY: IONIZATION ESI
AC$CHROMATOGRAPHY: COLUMN_NAME Waters Cortecs C18 (150 mm x 2.1 mm ID, 1.7 µm particle size)
AC$CHROMATOGRAPHY: COLUMN_TEMPERATURE 40 C
AC$CHROMATOGRAPHY: FLOW_GRADIENT 32/68 at 0.0 min, 32/68 at 3.0 min, 3/97 at 42.0 min, 3/97 at 49.0 min, 32/68 at 50.0 min, 32/68 at 55.0 min
AC$CHROMATOGRAPHY: FLOW_RATE 0.35 mL/min
AC$CHROMATOGRAPHY: RETENTION_TIME 27.77 min
AC$CHROMATOGRAPHY: SOLVENT A 40% H2O / 60% ACN + 10 mM ammonium formate / 0.1% formic acid
AC$CHROMATOGRAPHY: SOLVENT B 10% ACN / 90% iPrOH  + 10 mM ammonium formate / 0.1% formic acid
MS$FOCUSED_ION: PRECURSOR_INT 100
MS$FOCUSED_ION: PRECURSOR_M/Z 997.74099
MS$FOCUSED_ION: PRECURSOR_TYPE [M+H]+
PK$SPLASH: splash10-0002-0013003009-a3ded2f929c4ed7f0cb1
PK$NUM_PEAK: 14
PK$PEAK: m/z int. rel.int.
  143.10921751518 5.95382746051033 59
  282.074080593724 31.8347509113001 318
  300.083233348932 54.4349939246659 543
  301.088246881622 10.9356014580802 109
  680.651994894455 11.1786148238153 111
  681.664620980636 7.04738760631835 70
  698.666232146835 34.7509113001215 347
  699.669417268348 12.8797083839611 128
  922.680696644314 10.44957472661 104
  979.732718299655 12.1506682867558 121
  997.742751600861 100 999
  998.569453860105 6.07533414337789 60
  998.742820957771 55.1640340218712 551
  999.746062186422 10.44957472661 104
//
