# Supplementary material for: Phosphorylated glycosphingolipids are commonly detected in Caenorhabditis elegans lipidomes
Source: Metabolomics. 2025 Feb 20;21(2):29. doi: 10.1007/s11306-024-02216-w (PMC11842410; doi:10.1007/s11306-024-02216-w)
Supplement: Supplementary file 3 — Supplementary file3 (MB 57 kb) [file 11306_2024_2216_MOESM3_ESM.mb]

ACCESSION: MSBNK-MPC-MMPEGC00017
RECORD_TITLE: Cer 17:0;O3/21:0;O; LC-ESI-QTOF; MS2; [M+H]+; CID
DATE: Wed Sep  4 20:51:13 2024
AUTHORS: Witting M, MPC-HMGU [dtc]
LICENSE: CC-BY-SA 4.0
COPYRIGHT: Copyright (C) 2024
CH$NAME: Cer 17:0;O3/21:0;O
CH$FORMULA: C38H77NO5
CH$EXACT_MASS: 627.580174564
AC$INSTRUMENT: Bruker timsTOF Pro 2
AC$INSTRUMENT_TYPE: LC-ESI-QTOF
AC$MASS_SPECTROMETRY: MS_TYPE MS2
AC$MASS_SPECTROMETRY: ION_MODE POSITIVE
AC$MASS_SPECTROMETRY: COLLISION_ENERGY 30
AC$MASS_SPECTROMETRY: FRAGMENTATION_MODE CID
AC$MASS_SPECTROMETRY: IONIZATION ESI
AC$CHROMATOGRAPHY: COLUMN_NAME Waters Cortecs C18 (150 mm x 2.1 mm ID, 1.7 µm particle size)
AC$CHROMATOGRAPHY: COLUMN_TEMPERATURE 40 C
AC$CHROMATOGRAPHY: FLOW_GRADIENT 32/68 at 0.0 min, 32/68 at 1.5 min, 3/97 at 21.0 min, 3/97 at 25.0 min, 32/68 at 25.1 min, 32/68 at 30.0 min
AC$CHROMATOGRAPHY: FLOW_RATE 0.35 mL/min
AC$CHROMATOGRAPHY: RETENTION_TIME 16.76 min
AC$CHROMATOGRAPHY: SOLVENT A 40% H2O / 60% ACN + 10 mM ammonium formate / 0.1% formic acid
AC$CHROMATOGRAPHY: SOLVENT B 10% ACN / 90% iPrOH  + 10 mM ammonium formate / 0.1% formic acid
AC$ION_MOBILITY: INSTRUMENT_TYPE TIMS
AC$ION_MOBILITY: DRIFT_GAS N2
AC$ION_MOBILITY: CCS 276.8
MS$FOCUSED_ION: PRECURSOR_INT 100
MS$FOCUSED_ION: PRECURSOR_M/Z 628.58749
MS$FOCUSED_ION: PRECURSOR_TYPE [M+H]+
MS$DATA_PROCESSING: COMMENT Export from Bruker MetaboScape
MS$DATA_PROCESSING: COMMENT Generation of MassBank Records with R Spectra and MsBackendMassBank
MS$DATA_PROCESSING: WHOLE MetaboScape combined with RforMassSpectrometry
PK$SPLASH: splash10-03di-0010019000-dc2e7dcb93dbbef1dd95
PK$NUM_PEAK: 11
PK$PEAK: m/z int. rel.int.
  268.268415297572 26.8092105263158 267
  384.354005764745 5.42763157894737 54
  385.355696687486 7.73026315789474 77
  544.553122477819 6.57894736842105 65
  592.56904838942 18.9144736842105 188
  593.574222702283 11.8421052631579 118
  610.581187848605 100 999
  611.580939673378 30.9210526315789 308
  611.701439476385 6.49671052631579 64
  611.767498548231 6.00328947368421 59
  628.593965040915 52.0559210526316 520
//
ACCESSION: MSBNK-MPC-MMPEGC00018
RECORD_TITLE: Cer 38:0;O4; LC-ESI-QTOF; MS2; [M+H]+; CID
DATE: Wed Sep  4 20:51:13 2024
AUTHORS: Witting M, MPC-HMGU [dtc]
LICENSE: CC-BY-SA 4.0
COPYRIGHT: Copyright (C) 2024
CH$NAME: Cer 38:0;O4
CH$FORMULA: C38H77NO5
CH$EXACT_MASS: 627.580174564
AC$INSTRUMENT: Bruker timsTOF Pro 2
AC$INSTRUMENT_TYPE: LC-ESI-QTOF
AC$MASS_SPECTROMETRY: MS_TYPE MS2
AC$MASS_SPECTROMETRY: ION_MODE POSITIVE
AC$MASS_SPECTROMETRY: COLLISION_ENERGY 30
AC$MASS_SPECTROMETRY: FRAGMENTATION_MODE CID
AC$MASS_SPECTROMETRY: IONIZATION ESI
AC$CHROMATOGRAPHY: COLUMN_NAME Waters Cortecs C18 (150 mm x 2.1 mm ID, 1.7 µm particle size)
AC$CHROMATOGRAPHY: COLUMN_TEMPERATURE 40 C
AC$CHROMATOGRAPHY: FLOW_GRADIENT 32/68 at 0.0 min, 32/68 at 1.5 min, 3/97 at 21.0 min, 3/97 at 25.0 min, 32/68 at 25.1 min, 32/68 at 30.0 min
AC$CHROMATOGRAPHY: FLOW_RATE 0.35 mL/min
AC$CHROMATOGRAPHY: RETENTION_TIME 16.93 min
AC$CHROMATOGRAPHY: SOLVENT A 40% H2O / 60% ACN + 10 mM ammonium formate / 0.1% formic acid
AC$CHROMATOGRAPHY: SOLVENT B 10% ACN / 90% iPrOH  + 10 mM ammonium formate / 0.1% formic acid
AC$ION_MOBILITY: INSTRUMENT_TYPE TIMS
AC$ION_MOBILITY: DRIFT_GAS N2
AC$ION_MOBILITY: CCS 276.2
MS$FOCUSED_ION: PRECURSOR_INT 100
MS$FOCUSED_ION: PRECURSOR_M/Z 628.58723
MS$FOCUSED_ION: PRECURSOR_TYPE [M+H]+
MS$DATA_PROCESSING: COMMENT Export from Bruker MetaboScape
MS$DATA_PROCESSING: COMMENT Generation of MassBank Records with R Spectra and MsBackendMassBank
MS$DATA_PROCESSING: WHOLE MetaboScape combined with RforMassSpectrometry
PK$SPLASH: splash10-03di-0000039000-36dbb295b4a0db4c0a8d
PK$NUM_PEAK: 4
PK$PEAK: m/z int. rel.int.
  592.573614815154 8.01393728222997 80
  593.572617381635 37.9790940766551 379
  610.576651209157 100 999
  628.591072505314 17.7700348432056 177
//
ACCESSION: MSBNK-MPC-MMPEGC00019
RECORD_TITLE: Cer 17:0;O3/22:0;O; LC-ESI-QTOF; MS2; [M+H]+; CID
DATE: Wed Sep  4 20:51:13 2024
AUTHORS: Witting M, MPC-HMGU [dtc]
LICENSE: CC-BY-SA 4.0
COPYRIGHT: Copyright (C) 2024
CH$NAME: Cer 17:0;O3/22:0;O
CH$FORMULA: C39H79NO5
CH$EXACT_MASS: 641.595824628
AC$INSTRUMENT: Bruker timsTOF Pro 2
AC$INSTRUMENT_TYPE: LC-ESI-QTOF
AC$MASS_SPECTROMETRY: MS_TYPE MS2
AC$MASS_SPECTROMETRY: ION_MODE POSITIVE
AC$MASS_SPECTROMETRY: COLLISION_ENERGY 30
AC$MASS_SPECTROMETRY: FRAGMENTATION_MODE CID
AC$MASS_SPECTROMETRY: IONIZATION ESI
AC$CHROMATOGRAPHY: COLUMN_NAME Waters Cortecs C18 (150 mm x 2.1 mm ID, 1.7 µm particle size)
AC$CHROMATOGRAPHY: COLUMN_TEMPERATURE 40 C
AC$CHROMATOGRAPHY: FLOW_GRADIENT 32/68 at 0.0 min, 32/68 at 1.5 min, 3/97 at 21.0 min, 3/97 at 25.0 min, 32/68 at 25.1 min, 32/68 at 30.0 min
AC$CHROMATOGRAPHY: FLOW_RATE 0.35 mL/min
AC$CHROMATOGRAPHY: RETENTION_TIME 17.24 min
AC$CHROMATOGRAPHY: SOLVENT A 40% H2O / 60% ACN + 10 mM ammonium formate / 0.1% formic acid
AC$CHROMATOGRAPHY: SOLVENT B 10% ACN / 90% iPrOH  + 10 mM ammonium formate / 0.1% formic acid
AC$ION_MOBILITY: INSTRUMENT_TYPE TIMS
AC$ION_MOBILITY: DRIFT_GAS N2
AC$ION_MOBILITY: CCS 278.8
MS$FOCUSED_ION: PRECURSOR_INT 100
MS$FOCUSED_ION: PRECURSOR_M/Z 642.60306
MS$FOCUSED_ION: PRECURSOR_TYPE [M+H]+
MS$DATA_PROCESSING: COMMENT Export from Bruker MetaboScape
MS$DATA_PROCESSING: COMMENT Generation of MassBank Records with R Spectra and MsBackendMassBank
MS$DATA_PROCESSING: WHOLE MetaboScape combined with RforMassSpectrometry
PK$SPLASH: splash10-00dl-0000009000-159b12bbd6d1af13faaf
PK$NUM_PEAK: 9
PK$PEAK: m/z int. rel.int.
  250.255215445714 7.76436977391938 77
  268.265925179681 12.7024036252263 126
  356.354436812263 6.35002634268049 63
  606.584053127509 16.1642231877758 161
  607.591430097297 6.65022822315876 66
  624.59510260426 100 999
  625.599207163877 45.5774602232524 455
  642.606598632606 41.3831245152121 413
  643.610204171646 17.9397510332729 179
//
ACCESSION: MSBNK-MPC-MMPEGC00020
RECORD_TITLE: Cer 17:0;O3/23:0;O; LC-ESI-QTOF; MS2; [M+H]+; CID
DATE: Wed Sep  4 20:51:13 2024
AUTHORS: Witting M, MPC-HMGU [dtc]
LICENSE: CC-BY-SA 4.0
COPYRIGHT: Copyright (C) 2024
CH$NAME: Cer 17:0;O3/23:0;O
CH$FORMULA: C40H81NO5
CH$EXACT_MASS: 655.611474692
AC$INSTRUMENT: Bruker timsTOF Pro 2
AC$INSTRUMENT_TYPE: LC-ESI-QTOF
AC$MASS_SPECTROMETRY: MS_TYPE MS2
AC$MASS_SPECTROMETRY: ION_MODE POSITIVE
AC$MASS_SPECTROMETRY: COLLISION_ENERGY 30
AC$MASS_SPECTROMETRY: FRAGMENTATION_MODE CID
AC$MASS_SPECTROMETRY: IONIZATION ESI
AC$CHROMATOGRAPHY: COLUMN_NAME Waters Cortecs C18 (150 mm x 2.1 mm ID, 1.7 µm particle size)
AC$CHROMATOGRAPHY: COLUMN_TEMPERATURE 40 C
AC$CHROMATOGRAPHY: FLOW_GRADIENT 32/68 at 0.0 min, 32/68 at 1.5 min, 3/97 at 21.0 min, 3/97 at 25.0 min, 32/68 at 25.1 min, 32/68 at 30.0 min
AC$CHROMATOGRAPHY: FLOW_RATE 0.35 mL/min
AC$CHROMATOGRAPHY: RETENTION_TIME 17.69 min
AC$CHROMATOGRAPHY: SOLVENT A 40% H2O / 60% ACN + 10 mM ammonium formate / 0.1% formic acid
AC$CHROMATOGRAPHY: SOLVENT B 10% ACN / 90% iPrOH  + 10 mM ammonium formate / 0.1% formic acid
AC$ION_MOBILITY: INSTRUMENT_TYPE TIMS
AC$ION_MOBILITY: DRIFT_GAS N2
AC$ION_MOBILITY: CCS 283
MS$FOCUSED_ION: PRECURSOR_INT 100
MS$FOCUSED_ION: PRECURSOR_M/Z 656.61879
MS$FOCUSED_ION: PRECURSOR_TYPE [M+H]+
MS$DATA_PROCESSING: COMMENT Export from Bruker MetaboScape
MS$DATA_PROCESSING: COMMENT Generation of MassBank Records with R Spectra and MsBackendMassBank
MS$DATA_PROCESSING: WHOLE MetaboScape combined with RforMassSpectrometry
PK$SPLASH: splash10-052r-0000009000-7bc77e6d0f96f81b4561
PK$NUM_PEAK: 8
PK$PEAK: m/z int. rel.int.
  268.265346131712 8.97027848661736 89
  602.585712543635 6.20094463346663 61
  620.601393637409 18.0195467043875 180
  621.602322169428 6.93166962322778 69
  638.611329760558 100 999
  639.614947629388 27.5263332382216 274
  656.622272063368 49.3311516215754 492
  657.624781296375 14.9565339969869 149
//
ACCESSION: MSBNK-MPC-MMPEGC00021
RECORD_TITLE: Cer 40:0;O4; LC-ESI-QTOF; MS2; [M+H]+; CID
DATE: Wed Sep  4 20:51:13 2024
AUTHORS: Witting M, MPC-HMGU [dtc]
LICENSE: CC-BY-SA 4.0
COPYRIGHT: Copyright (C) 2024
CH$NAME: Cer 40:0;O4
CH$FORMULA: C40H81NO5
CH$EXACT_MASS: 655.611474692
AC$INSTRUMENT: Bruker timsTOF Pro 2
AC$INSTRUMENT_TYPE: LC-ESI-QTOF
AC$MASS_SPECTROMETRY: MS_TYPE MS2
AC$MASS_SPECTROMETRY: ION_MODE POSITIVE
AC$MASS_SPECTROMETRY: COLLISION_ENERGY 30
AC$MASS_SPECTROMETRY: FRAGMENTATION_MODE CID
AC$MASS_SPECTROMETRY: IONIZATION ESI
AC$CHROMATOGRAPHY: COLUMN_NAME Waters Cortecs C18 (150 mm x 2.1 mm ID, 1.7 µm particle size)
AC$CHROMATOGRAPHY: COLUMN_TEMPERATURE 40 C
AC$CHROMATOGRAPHY: FLOW_GRADIENT 32/68 at 0.0 min, 32/68 at 1.5 min, 3/97 at 21.0 min, 3/97 at 25.0 min, 32/68 at 25.1 min, 32/68 at 30.0 min
AC$CHROMATOGRAPHY: FLOW_RATE 0.35 mL/min
AC$CHROMATOGRAPHY: RETENTION_TIME 17.87 min
AC$CHROMATOGRAPHY: SOLVENT A 40% H2O / 60% ACN + 10 mM ammonium formate / 0.1% formic acid
AC$CHROMATOGRAPHY: SOLVENT B 10% ACN / 90% iPrOH  + 10 mM ammonium formate / 0.1% formic acid
AC$ION_MOBILITY: INSTRUMENT_TYPE TIMS
AC$ION_MOBILITY: DRIFT_GAS N2
AC$ION_MOBILITY: CCS 283.3
MS$FOCUSED_ION: PRECURSOR_INT 100
MS$FOCUSED_ION: PRECURSOR_M/Z 656.61928
MS$FOCUSED_ION: PRECURSOR_TYPE [M+H]+
MS$DATA_PROCESSING: COMMENT Export from Bruker MetaboScape
MS$DATA_PROCESSING: COMMENT Generation of MassBank Records with R Spectra and MsBackendMassBank
MS$DATA_PROCESSING: WHOLE MetaboScape combined with RforMassSpectrometry
PK$SPLASH: splash10-052r-0000009000-242575ce3c9a02c375f3
PK$NUM_PEAK: 13
PK$PEAK: m/z int. rel.int.
  254.243244898619 5.23321956769056 52
  282.287453089111 5.46075085324232 54
  290.26198849975 5.91581342434585 59
  292.302523981757 5.5745164960182 55
  398.361703143025 13.1968145620023 131
  426.385455996375 8.87372013651877 88
  590.574275938588 5.00568828213879 50
  602.583441620672 12.0591581342435 120
  620.595390044591 11.0352673492605 110
  638.611048144523 100 999
  639.612213506862 43.6860068259386 436
  656.619601919588 76.2229806598407 761
  657.621598910264 31.740614334471 317
//
ACCESSION: MSBNK-MPC-MMPEGC00022
RECORD_TITLE: Cer 17:0;O3/24:0;O; LC-ESI-QTOF; MS2; [M+H]+; CID
DATE: Wed Sep  4 20:51:13 2024
AUTHORS: Witting M, MPC-HMGU [dtc]
LICENSE: CC-BY-SA 4.0
COPYRIGHT: Copyright (C) 2024
CH$NAME: Cer 17:0;O3/24:0;O
CH$FORMULA: C41H83NO5
CH$EXACT_MASS: 669.627124756
AC$INSTRUMENT: Bruker timsTOF Pro 2
AC$INSTRUMENT_TYPE: LC-ESI-QTOF
AC$MASS_SPECTROMETRY: MS_TYPE MS2
AC$MASS_SPECTROMETRY: ION_MODE POSITIVE
AC$MASS_SPECTROMETRY: COLLISION_ENERGY 30
AC$MASS_SPECTROMETRY: FRAGMENTATION_MODE CID
AC$MASS_SPECTROMETRY: IONIZATION ESI
AC$CHROMATOGRAPHY: COLUMN_NAME Waters Cortecs C18 (150 mm x 2.1 mm ID, 1.7 µm particle size)
AC$CHROMATOGRAPHY: COLUMN_TEMPERATURE 40 C
AC$CHROMATOGRAPHY: FLOW_GRADIENT 32/68 at 0.0 min, 32/68 at 1.5 min, 3/97 at 21.0 min, 3/97 at 25.0 min, 32/68 at 25.1 min, 32/68 at 30.0 min
AC$CHROMATOGRAPHY: FLOW_RATE 0.35 mL/min
AC$CHROMATOGRAPHY: RETENTION_TIME 18.12 min
AC$CHROMATOGRAPHY: SOLVENT A 40% H2O / 60% ACN + 10 mM ammonium formate / 0.1% formic acid
AC$CHROMATOGRAPHY: SOLVENT B 10% ACN / 90% iPrOH  + 10 mM ammonium formate / 0.1% formic acid
AC$ION_MOBILITY: INSTRUMENT_TYPE TIMS
AC$ION_MOBILITY: DRIFT_GAS N2
AC$ION_MOBILITY: CCS 286.1
MS$FOCUSED_ION: PRECURSOR_INT 100
MS$FOCUSED_ION: PRECURSOR_M/Z 670.63478
MS$FOCUSED_ION: PRECURSOR_TYPE [M+H]+
MS$DATA_PROCESSING: COMMENT Export from Bruker MetaboScape
MS$DATA_PROCESSING: COMMENT Generation of MassBank Records with R Spectra and MsBackendMassBank
MS$DATA_PROCESSING: WHOLE MetaboScape combined with RforMassSpectrometry
PK$SPLASH: splash10-0uk9-0000009000-5627d37fd115057eb868
PK$NUM_PEAK: 7
PK$PEAK: m/z int. rel.int.
  268.266402805821 11.7640496594587 117
  634.616678748356 16.1753369894707 161
  635.61985125673 7.05542670629494 70
  652.627064848663 100 999
  653.630584305729 40.1810951392757 401
  670.638309825152 53.2903352149471 532
  671.641802752434 23.7337887484361 237
//
ACCESSION: MSBNK-MPC-MMPEGC00023
RECORD_TITLE: Cer 17:0;O3/24:0;O; LC-ESI-QTOF; MS2; [M+H]+; CID
DATE: Wed Sep  4 20:51:13 2024
AUTHORS: Witting M, MPC-HMGU [dtc]
LICENSE: CC-BY-SA 4.0
COPYRIGHT: Copyright (C) 2024
CH$NAME: Cer 17:0;O3/24:0;O
CH$FORMULA: C41H83NO5
CH$EXACT_MASS: 669.627124756
AC$INSTRUMENT: Bruker timsTOF Pro 2
AC$INSTRUMENT_TYPE: LC-ESI-QTOF
AC$MASS_SPECTROMETRY: MS_TYPE MS2
AC$MASS_SPECTROMETRY: ION_MODE POSITIVE
AC$MASS_SPECTROMETRY: COLLISION_ENERGY 30
AC$MASS_SPECTROMETRY: FRAGMENTATION_MODE CID
AC$MASS_SPECTROMETRY: IONIZATION ESI
AC$CHROMATOGRAPHY: COLUMN_NAME Waters Cortecs C18 (150 mm x 2.1 mm ID, 1.7 µm particle size)
AC$CHROMATOGRAPHY: COLUMN_TEMPERATURE 40 C
AC$CHROMATOGRAPHY: FLOW_GRADIENT 32/68 at 0.0 min, 32/68 at 1.5 min, 3/97 at 21.0 min, 3/97 at 25.0 min, 32/68 at 25.1 min, 32/68 at 30.0 min
AC$CHROMATOGRAPHY: FLOW_RATE 0.35 mL/min
AC$CHROMATOGRAPHY: RETENTION_TIME 18.26 min
AC$CHROMATOGRAPHY: SOLVENT A 40% H2O / 60% ACN + 10 mM ammonium formate / 0.1% formic acid
AC$CHROMATOGRAPHY: SOLVENT B 10% ACN / 90% iPrOH  + 10 mM ammonium formate / 0.1% formic acid
AC$ION_MOBILITY: INSTRUMENT_TYPE TIMS
AC$ION_MOBILITY: DRIFT_GAS N2
AC$ION_MOBILITY: CCS 285.6
MS$FOCUSED_ION: PRECURSOR_INT 100
MS$FOCUSED_ION: PRECURSOR_M/Z 670.63215
MS$FOCUSED_ION: PRECURSOR_TYPE [M+H]+
MS$DATA_PROCESSING: COMMENT Export from Bruker MetaboScape
MS$DATA_PROCESSING: COMMENT Generation of MassBank Records with R Spectra and MsBackendMassBank
MS$DATA_PROCESSING: WHOLE MetaboScape combined with RforMassSpectrometry
PK$SPLASH: splash10-0udi-0000009000-29efd3d5971bb15058ed
PK$NUM_PEAK: 8
PK$PEAK: m/z int. rel.int.
  268.264481002448 12.7777777777778 127
  634.609380390257 31.3888888888889 313
  652.622502093364 100 999
  653.627635257894 18.3333333333333 183
  670.639122897662 12.5 124
  671.615947657039 7.5 74
  671.640377384644 18.0555555555556 180
  684.173873802148 8.33333333333333 83
//
ACCESSION: MSBNK-MPC-MMPEGC00024
RECORD_TITLE: Cer 17:0;O3/25:0;O; LC-ESI-QTOF; MS2; [M+H]+; CID
DATE: Wed Sep  4 20:51:13 2024
AUTHORS: Witting M, MPC-HMGU [dtc]
LICENSE: CC-BY-SA 4.0
COPYRIGHT: Copyright (C) 2024
CH$NAME: Cer 17:0;O3/25:0;O
CH$FORMULA: C42H85NO5
CH$EXACT_MASS: 683.64277482
AC$INSTRUMENT: Bruker timsTOF Pro 2
AC$INSTRUMENT_TYPE: LC-ESI-QTOF
AC$MASS_SPECTROMETRY: MS_TYPE MS2
AC$MASS_SPECTROMETRY: ION_MODE POSITIVE
AC$MASS_SPECTROMETRY: COLLISION_ENERGY 30
AC$MASS_SPECTROMETRY: FRAGMENTATION_MODE CID
AC$MASS_SPECTROMETRY: IONIZATION ESI
AC$CHROMATOGRAPHY: COLUMN_NAME Waters Cortecs C18 (150 mm x 2.1 mm ID, 1.7 µm particle size)
AC$CHROMATOGRAPHY: COLUMN_TEMPERATURE 40 C
AC$CHROMATOGRAPHY: FLOW_GRADIENT 32/68 at 0.0 min, 32/68 at 1.5 min, 3/97 at 21.0 min, 3/97 at 25.0 min, 32/68 at 25.1 min, 32/68 at 30.0 min
AC$CHROMATOGRAPHY: FLOW_RATE 0.35 mL/min
AC$CHROMATOGRAPHY: RETENTION_TIME 18.36 min
AC$CHROMATOGRAPHY: SOLVENT A 40% H2O / 60% ACN + 10 mM ammonium formate / 0.1% formic acid
AC$CHROMATOGRAPHY: SOLVENT B 10% ACN / 90% iPrOH  + 10 mM ammonium formate / 0.1% formic acid
AC$ION_MOBILITY: INSTRUMENT_TYPE TIMS
AC$ION_MOBILITY: DRIFT_GAS N2
AC$ION_MOBILITY: CCS 289
MS$FOCUSED_ION: PRECURSOR_INT 100
MS$FOCUSED_ION: PRECURSOR_M/Z 684.64979
MS$FOCUSED_ION: PRECURSOR_TYPE [M+H]+
MS$DATA_PROCESSING: COMMENT Export from Bruker MetaboScape
MS$DATA_PROCESSING: COMMENT Generation of MassBank Records with R Spectra and MsBackendMassBank
MS$DATA_PROCESSING: WHOLE MetaboScape combined with RforMassSpectrometry
PK$SPLASH: splash10-014i-0000009000-415272bf16270a4d48c7
PK$NUM_PEAK: 8
PK$PEAK: m/z int. rel.int.
  268.266938565046 15.2881200825106 152
  286.275544670051 8.02918833592457 80
  440.414331191143 9.12419202253984 91
  648.632590455763 15.7260892906916 157
  666.641559651138 100 999
  667.644582740526 44.8280517782941 447
  684.652229420957 69.7577692384794 696
  685.65701055089 28.3132625240797 282
//
ACCESSION: MSBNK-MPC-MMPEGC00025
RECORD_TITLE: Cer 17:0;O3/25:0;O; LC-ESI-QTOF; MS2; [M+H]+; CID
DATE: Wed Sep  4 20:51:13 2024
AUTHORS: Witting M, MPC-HMGU [dtc]
LICENSE: CC-BY-SA 4.0
COPYRIGHT: Copyright (C) 2024
CH$NAME: Cer 17:0;O3/25:0;O
CH$FORMULA: C42H85NO5
CH$EXACT_MASS: 683.64277482
AC$INSTRUMENT: Bruker timsTOF Pro 2
AC$INSTRUMENT_TYPE: LC-ESI-QTOF
AC$MASS_SPECTROMETRY: MS_TYPE MS2
AC$MASS_SPECTROMETRY: ION_MODE POSITIVE
AC$MASS_SPECTROMETRY: COLLISION_ENERGY 30
AC$MASS_SPECTROMETRY: FRAGMENTATION_MODE CID
AC$MASS_SPECTROMETRY: IONIZATION ESI
AC$CHROMATOGRAPHY: COLUMN_NAME Waters Cortecs C18 (150 mm x 2.1 mm ID, 1.7 µm particle size)
AC$CHROMATOGRAPHY: COLUMN_TEMPERATURE 40 C
AC$CHROMATOGRAPHY: FLOW_GRADIENT 32/68 at 0.0 min, 32/68 at 1.5 min, 3/97 at 21.0 min, 3/97 at 25.0 min, 32/68 at 25.1 min, 32/68 at 30.0 min
AC$CHROMATOGRAPHY: FLOW_RATE 0.35 mL/min
AC$CHROMATOGRAPHY: RETENTION_TIME 18.51 min
AC$CHROMATOGRAPHY: SOLVENT A 40% H2O / 60% ACN + 10 mM ammonium formate / 0.1% formic acid
AC$CHROMATOGRAPHY: SOLVENT B 10% ACN / 90% iPrOH  + 10 mM ammonium formate / 0.1% formic acid
AC$ION_MOBILITY: INSTRUMENT_TYPE TIMS
AC$ION_MOBILITY: DRIFT_GAS N2
AC$ION_MOBILITY: CCS 288.8
MS$FOCUSED_ION: PRECURSOR_INT 100
MS$FOCUSED_ION: PRECURSOR_M/Z 684.64994
MS$FOCUSED_ION: PRECURSOR_TYPE [M+H]+
MS$DATA_PROCESSING: COMMENT Export from Bruker MetaboScape
MS$DATA_PROCESSING: COMMENT Generation of MassBank Records with R Spectra and MsBackendMassBank
MS$DATA_PROCESSING: WHOLE MetaboScape combined with RforMassSpectrometry
PK$SPLASH: splash10-014i-0000009000-e17a116de75a24e1532a
PK$NUM_PEAK: 10
PK$PEAK: m/z int. rel.int.
  268.265688553107 14.6438915193116 146
  282.28308705115 8.52772575008106 85
  398.403256024105 6.52255420072696 65
  630.620755399181 12.1218946234397 121
  648.63109647952 14.2387978062031 142
  649.643640444677 8.9471609079608 89
  666.644568359653 100 999
  667.644963609163 61.0552604051879 609
  684.653267490311 64.529776525414 644
  685.657648944206 33.7358900997489 337
//
ACCESSION: MSBNK-MPC-MMPEGC00026
RECORD_TITLE: HexCer 38:0;O4; LC-ESI-QTOF; MS2; [M+H]+; CID
DATE: Wed Sep  4 20:51:13 2024
AUTHORS: Witting M, MPC-HMGU [dtc]
LICENSE: CC-BY-SA 4.0
COPYRIGHT: Copyright (C) 2024
CH$NAME: HexCer 38:0;O4
CH$FORMULA: C44H87NO10
CH$EXACT_MASS: 789.632997984
AC$INSTRUMENT: Bruker timsTOF Pro 2
AC$INSTRUMENT_TYPE: LC-ESI-QTOF
AC$MASS_SPECTROMETRY: MS_TYPE MS2
AC$MASS_SPECTROMETRY: ION_MODE POSITIVE
AC$MASS_SPECTROMETRY: COLLISION_ENERGY 30
AC$MASS_SPECTROMETRY: FRAGMENTATION_MODE CID
AC$MASS_SPECTROMETRY: IONIZATION ESI
AC$CHROMATOGRAPHY: COLUMN_NAME Waters Cortecs C18 (150 mm x 2.1 mm ID, 1.7 µm particle size)
AC$CHROMATOGRAPHY: COLUMN_TEMPERATURE 40 C
AC$CHROMATOGRAPHY: FLOW_GRADIENT 32/68 at 0.0 min, 32/68 at 1.5 min, 3/97 at 21.0 min, 3/97 at 25.0 min, 32/68 at 25.1 min, 32/68 at 30.0 min
AC$CHROMATOGRAPHY: FLOW_RATE 0.35 mL/min
AC$CHROMATOGRAPHY: RETENTION_TIME 15.94 min
AC$CHROMATOGRAPHY: SOLVENT A 40% H2O / 60% ACN + 10 mM ammonium formate / 0.1% formic acid
AC$CHROMATOGRAPHY: SOLVENT B 10% ACN / 90% iPrOH  + 10 mM ammonium formate / 0.1% formic acid
AC$ION_MOBILITY: INSTRUMENT_TYPE TIMS
AC$ION_MOBILITY: DRIFT_GAS N2
AC$ION_MOBILITY: CCS 299.9
MS$FOCUSED_ION: PRECURSOR_INT 100
MS$FOCUSED_ION: PRECURSOR_M/Z 790.64126
MS$FOCUSED_ION: PRECURSOR_TYPE [M+H]+
MS$DATA_PROCESSING: COMMENT Export from Bruker MetaboScape
MS$DATA_PROCESSING: COMMENT Generation of MassBank Records with R Spectra and MsBackendMassBank
MS$DATA_PROCESSING: WHOLE MetaboScape combined with RforMassSpectrometry
PK$SPLASH: splash10-004i-0000009000-66d2b3c5b603a316a41a
PK$NUM_PEAK: 10
PK$PEAK: m/z int. rel.int.
  547.472160258626 3.13658303195969 31
  592.574707925129 6.56143922774684 65
  593.572708212374 6.47048736412724 64
  610.583232017963 34.6622484977054 346
  611.58973367586 12.4653777808578 124
  619.59334137401 3.38834123337622 33
  628.591215827536 100 999
  629.593111860295 26.7784223610477 267
  790.632360166354 6.90831693953168 69
  790.656113267338 8.94300530004382 89
//
ACCESSION: MSBNK-MPC-MMPEGC00027
RECORD_TITLE: HexCer 17:0;O3/22:0;O; LC-ESI-QTOF; MS2; [M+H]+; CID
DATE: Wed Sep  4 20:51:13 2024
AUTHORS: Witting M, MPC-HMGU [dtc]
LICENSE: CC-BY-SA 4.0
COPYRIGHT: Copyright (C) 2024
CH$NAME: HexCer 17:0;O3/22:0;O
CH$FORMULA: C45H89NO10
CH$EXACT_MASS: 803.648648048
AC$INSTRUMENT: Bruker timsTOF Pro 2
AC$INSTRUMENT_TYPE: LC-ESI-QTOF
AC$MASS_SPECTROMETRY: MS_TYPE MS2
AC$MASS_SPECTROMETRY: ION_MODE POSITIVE
AC$MASS_SPECTROMETRY: COLLISION_ENERGY 30
AC$MASS_SPECTROMETRY: FRAGMENTATION_MODE CID
AC$MASS_SPECTROMETRY: IONIZATION ESI
AC$CHROMATOGRAPHY: COLUMN_NAME Waters Cortecs C18 (150 mm x 2.1 mm ID, 1.7 µm particle size)
AC$CHROMATOGRAPHY: COLUMN_TEMPERATURE 40 C
AC$CHROMATOGRAPHY: FLOW_GRADIENT 32/68 at 0.0 min, 32/68 at 1.5 min, 3/97 at 21.0 min, 3/97 at 25.0 min, 32/68 at 25.1 min, 32/68 at 30.0 min
AC$CHROMATOGRAPHY: FLOW_RATE 0.35 mL/min
AC$CHROMATOGRAPHY: RETENTION_TIME 16.45 min
AC$CHROMATOGRAPHY: SOLVENT A 40% H2O / 60% ACN + 10 mM ammonium formate / 0.1% formic acid
AC$CHROMATOGRAPHY: SOLVENT B 10% ACN / 90% iPrOH  + 10 mM ammonium formate / 0.1% formic acid
AC$ION_MOBILITY: INSTRUMENT_TYPE TIMS
AC$ION_MOBILITY: DRIFT_GAS N2
AC$ION_MOBILITY: CCS 301.5
MS$FOCUSED_ION: PRECURSOR_INT 100
MS$FOCUSED_ION: PRECURSOR_M/Z 804.65613
MS$FOCUSED_ION: PRECURSOR_TYPE [M+H]+
MS$DATA_PROCESSING: COMMENT Export from Bruker MetaboScape
MS$DATA_PROCESSING: COMMENT Generation of MassBank Records with R Spectra and MsBackendMassBank
MS$DATA_PROCESSING: WHOLE MetaboScape combined with RforMassSpectrometry
PK$SPLASH: splash10-0006-0000009000-179f9d6804d18e8633db
PK$NUM_PEAK: 5
PK$PEAK: m/z int. rel.int.
  606.584739408346 7.25314450072958 72
  624.597801024536 23.1242268456468 231
  625.599571265059 9.67956702976048 96
  642.606999369277 100 999
  643.610946491145 31.9013735001941 318
//
ACCESSION: MSBNK-MPC-MMPEGC00028
RECORD_TITLE: HexCer 17:0;O4/23:0;O; LC-ESI-QTOF; MS2; [M+H]+; CID
DATE: Wed Sep  4 20:51:13 2024
AUTHORS: Witting M, MPC-HMGU [dtc]
LICENSE: CC-BY-SA 4.0
COPYRIGHT: Copyright (C) 2024
CH$NAME: HexCer 17:0;O4/23:0;O
CH$FORMULA: C46H91NO10
CH$EXACT_MASS: 817.664298112
AC$INSTRUMENT: Bruker timsTOF Pro 2
AC$INSTRUMENT_TYPE: LC-ESI-QTOF
AC$MASS_SPECTROMETRY: MS_TYPE MS2
AC$MASS_SPECTROMETRY: ION_MODE POSITIVE
AC$MASS_SPECTROMETRY: COLLISION_ENERGY 30
AC$MASS_SPECTROMETRY: FRAGMENTATION_MODE CID
AC$MASS_SPECTROMETRY: IONIZATION ESI
AC$CHROMATOGRAPHY: COLUMN_NAME Waters Cortecs C18 (150 mm x 2.1 mm ID, 1.7 µm particle size)
AC$CHROMATOGRAPHY: COLUMN_TEMPERATURE 40 C
AC$CHROMATOGRAPHY: FLOW_GRADIENT 32/68 at 0.0 min, 32/68 at 1.5 min, 3/97 at 21.0 min, 3/97 at 25.0 min, 32/68 at 25.1 min, 32/68 at 30.0 min
AC$CHROMATOGRAPHY: FLOW_RATE 0.35 mL/min
AC$CHROMATOGRAPHY: RETENTION_TIME 16.76 min
AC$CHROMATOGRAPHY: SOLVENT A 40% H2O / 60% ACN + 10 mM ammonium formate / 0.1% formic acid
AC$CHROMATOGRAPHY: SOLVENT B 10% ACN / 90% iPrOH  + 10 mM ammonium formate / 0.1% formic acid
AC$ION_MOBILITY: INSTRUMENT_TYPE TIMS
AC$ION_MOBILITY: DRIFT_GAS N2
AC$ION_MOBILITY: CCS 306.4
MS$FOCUSED_ION: PRECURSOR_INT 100
MS$FOCUSED_ION: PRECURSOR_M/Z 818.6728
MS$FOCUSED_ION: PRECURSOR_TYPE [M+H]+
MS$DATA_PROCESSING: COMMENT Export from Bruker MetaboScape
MS$DATA_PROCESSING: COMMENT Generation of MassBank Records with R Spectra and MsBackendMassBank
MS$DATA_PROCESSING: WHOLE MetaboScape combined with RforMassSpectrometry
PK$SPLASH: splash10-0a4i-0000009000-66f854a4751fcbfe0985
PK$NUM_PEAK: 12
PK$PEAK: m/z int. rel.int.
  232.070153541986 6.67293233082707 66
  309.281819118262 4.69924812030075 46
  602.581239019999 6.39097744360902 63
  620.587919370114 4.69924812030075 46
  638.610258456976 27.3496240601504 273
  638.614885200207 27.3496240601504 273
  638.70779123066 6.95488721804511 69
  656.616655415112 100 999
  657.624099947919 28.7593984962406 287
  657.6629491888 6.01503759398496 60
  800.651078938509 6.67293233082707 66
  818.707359218536 3.28947368421053 32
//
ACCESSION: MSBNK-MPC-MMPEGC00029
RECORD_TITLE: HexCer 17:0;O4/23:0;O; LC-ESI-QTOF; MS2; [M+H]+; CID
DATE: Wed Sep  4 20:51:13 2024
AUTHORS: Witting M, MPC-HMGU [dtc]
LICENSE: CC-BY-SA 4.0
COPYRIGHT: Copyright (C) 2024
CH$NAME: HexCer 17:0;O4/23:0;O
CH$FORMULA: C46H91NO10
CH$EXACT_MASS: 817.664298112
AC$INSTRUMENT: Bruker timsTOF Pro 2
AC$INSTRUMENT_TYPE: LC-ESI-QTOF
AC$MASS_SPECTROMETRY: MS_TYPE MS2
AC$MASS_SPECTROMETRY: ION_MODE POSITIVE
AC$MASS_SPECTROMETRY: COLLISION_ENERGY 30
AC$MASS_SPECTROMETRY: FRAGMENTATION_MODE CID
AC$MASS_SPECTROMETRY: IONIZATION ESI
AC$CHROMATOGRAPHY: COLUMN_NAME Waters Cortecs C18 (150 mm x 2.1 mm ID, 1.7 µm particle size)
AC$CHROMATOGRAPHY: COLUMN_TEMPERATURE 40 C
AC$CHROMATOGRAPHY: FLOW_GRADIENT 32/68 at 0.0 min, 32/68 at 1.5 min, 3/97 at 21.0 min, 3/97 at 25.0 min, 32/68 at 25.1 min, 32/68 at 30.0 min
AC$CHROMATOGRAPHY: FLOW_RATE 0.35 mL/min
AC$CHROMATOGRAPHY: RETENTION_TIME 16.93 min
AC$CHROMATOGRAPHY: SOLVENT A 40% H2O / 60% ACN + 10 mM ammonium formate / 0.1% formic acid
AC$CHROMATOGRAPHY: SOLVENT B 10% ACN / 90% iPrOH  + 10 mM ammonium formate / 0.1% formic acid
AC$ION_MOBILITY: INSTRUMENT_TYPE TIMS
AC$ION_MOBILITY: DRIFT_GAS N2
AC$ION_MOBILITY: CCS 305.7
MS$FOCUSED_ION: PRECURSOR_INT 100
MS$FOCUSED_ION: PRECURSOR_M/Z 818.67163
MS$FOCUSED_ION: PRECURSOR_TYPE [M+H]+
MS$DATA_PROCESSING: COMMENT Export from Bruker MetaboScape
MS$DATA_PROCESSING: COMMENT Generation of MassBank Records with R Spectra and MsBackendMassBank
MS$DATA_PROCESSING: WHOLE MetaboScape combined with RforMassSpectrometry
PK$SPLASH: splash10-0a4i-0000009000-bf5e5afd306a1edb6e88
PK$NUM_PEAK: 6
PK$PEAK: m/z int. rel.int.
  521.461407857756 5.17558659989729 51
  549.489282959191 3.1366339163054 31
  638.613217267301 28.3370384949258 283
  639.613827614673 11.0388400689243 110
  656.624090966367 100 999
  657.626941116237 40.5277738530639 404
//
ACCESSION: MSBNK-MPC-MMPEGC00030
RECORD_TITLE: HexCer 17:0;O4/24:0;O; LC-ESI-QTOF; MS2; [M+H]+; CID
DATE: Wed Sep  4 20:51:13 2024
AUTHORS: Witting M, MPC-HMGU [dtc]
LICENSE: CC-BY-SA 4.0
COPYRIGHT: Copyright (C) 2024
CH$NAME: HexCer 17:0;O4/24:0;O
CH$FORMULA: C47H93NO10
CH$EXACT_MASS: 831.679948176
AC$INSTRUMENT: Bruker timsTOF Pro 2
AC$INSTRUMENT_TYPE: LC-ESI-QTOF
AC$MASS_SPECTROMETRY: MS_TYPE MS2
AC$MASS_SPECTROMETRY: ION_MODE POSITIVE
AC$MASS_SPECTROMETRY: COLLISION_ENERGY 30
AC$MASS_SPECTROMETRY: FRAGMENTATION_MODE CID
AC$MASS_SPECTROMETRY: IONIZATION ESI
AC$CHROMATOGRAPHY: COLUMN_NAME Waters Cortecs C18 (150 mm x 2.1 mm ID, 1.7 µm particle size)
AC$CHROMATOGRAPHY: COLUMN_TEMPERATURE 40 C
AC$CHROMATOGRAPHY: FLOW_GRADIENT 32/68 at 0.0 min, 32/68 at 1.5 min, 3/97 at 21.0 min, 3/97 at 25.0 min, 32/68 at 25.1 min, 32/68 at 30.0 min
AC$CHROMATOGRAPHY: FLOW_RATE 0.35 mL/min
AC$CHROMATOGRAPHY: RETENTION_TIME 17.21 min
AC$CHROMATOGRAPHY: SOLVENT A 40% H2O / 60% ACN + 10 mM ammonium formate / 0.1% formic acid
AC$CHROMATOGRAPHY: SOLVENT B 10% ACN / 90% iPrOH  + 10 mM ammonium formate / 0.1% formic acid
AC$ION_MOBILITY: INSTRUMENT_TYPE TIMS
AC$ION_MOBILITY: DRIFT_GAS N2
AC$ION_MOBILITY: CCS 307.6
MS$FOCUSED_ION: PRECURSOR_INT 100
MS$FOCUSED_ION: PRECURSOR_M/Z 832.6875
MS$FOCUSED_ION: PRECURSOR_TYPE [M+H]+
MS$DATA_PROCESSING: COMMENT Export from Bruker MetaboScape
MS$DATA_PROCESSING: COMMENT Generation of MassBank Records with R Spectra and MsBackendMassBank
MS$DATA_PROCESSING: WHOLE MetaboScape combined with RforMassSpectrometry
PK$SPLASH: splash10-00di-0000009000-70b44d3ef74dbc29f13b
PK$NUM_PEAK: 3
PK$PEAK: m/z int. rel.int.
  652.629001833035 14.2557447070747 142
  670.631912966041 100 999
  671.637946532702 45.0000978513509 449
//
ACCESSION: MSBNK-MPC-MMPEGC00031
RECORD_TITLE: HexCer 41:0;O4; LC-ESI-QTOF; MS2; [M+H]+; CID
DATE: Wed Sep  4 20:51:13 2024
AUTHORS: Witting M, MPC-HMGU [dtc]
LICENSE: CC-BY-SA 4.0
COPYRIGHT: Copyright (C) 2024
CH$NAME: HexCer 41:0;O4
CH$FORMULA: C47H93NO10
CH$EXACT_MASS: 831.679948176
AC$INSTRUMENT: Bruker timsTOF Pro 2
AC$INSTRUMENT_TYPE: LC-ESI-QTOF
AC$MASS_SPECTROMETRY: MS_TYPE MS2
AC$MASS_SPECTROMETRY: ION_MODE POSITIVE
AC$MASS_SPECTROMETRY: COLLISION_ENERGY 30
AC$MASS_SPECTROMETRY: FRAGMENTATION_MODE CID
AC$MASS_SPECTROMETRY: IONIZATION ESI
AC$CHROMATOGRAPHY: COLUMN_NAME Waters Cortecs C18 (150 mm x 2.1 mm ID, 1.7 µm particle size)
AC$CHROMATOGRAPHY: COLUMN_TEMPERATURE 40 C
AC$CHROMATOGRAPHY: FLOW_GRADIENT 32/68 at 0.0 min, 32/68 at 1.5 min, 3/97 at 21.0 min, 3/97 at 25.0 min, 32/68 at 25.1 min, 32/68 at 30.0 min
AC$CHROMATOGRAPHY: FLOW_RATE 0.35 mL/min
AC$CHROMATOGRAPHY: RETENTION_TIME 17.37 min
AC$CHROMATOGRAPHY: SOLVENT A 40% H2O / 60% ACN + 10 mM ammonium formate / 0.1% formic acid
AC$CHROMATOGRAPHY: SOLVENT B 10% ACN / 90% iPrOH  + 10 mM ammonium formate / 0.1% formic acid
AC$ION_MOBILITY: INSTRUMENT_TYPE TIMS
AC$ION_MOBILITY: DRIFT_GAS N2
AC$ION_MOBILITY: CCS 307.8
MS$FOCUSED_ION: PRECURSOR_INT 100
MS$FOCUSED_ION: PRECURSOR_M/Z 832.68737
MS$FOCUSED_ION: PRECURSOR_TYPE [M+H]+
MS$DATA_PROCESSING: COMMENT Export from Bruker MetaboScape
MS$DATA_PROCESSING: COMMENT Generation of MassBank Records with R Spectra and MsBackendMassBank
MS$DATA_PROCESSING: WHOLE MetaboScape combined with RforMassSpectrometry
PK$SPLASH: splash10-00di-0000009000-8068f589570c2a800654
PK$NUM_PEAK: 5
PK$PEAK: m/z int. rel.int.
  634.612307498405 5.88144062455477 58
  652.623490369737 31.6502558563415 316
  653.628437303358 13.6162842682916 136
  670.634845055476 100 999
  671.638501750496 51.406689345507 513
//
ACCESSION: MSBNK-MPC-MMPEGC00032
RECORD_TITLE: HexCer 17:0;O4/25:0;O; LC-ESI-QTOF; MS2; [M+H]+; CID
DATE: Wed Sep  4 20:51:13 2024
AUTHORS: Witting M, MPC-HMGU [dtc]
LICENSE: CC-BY-SA 4.0
COPYRIGHT: Copyright (C) 2024
CH$NAME: HexCer 17:0;O4/25:0;O
CH$FORMULA: C48H95NO10
CH$EXACT_MASS: 845.69559824
AC$INSTRUMENT: Bruker timsTOF Pro 2
AC$INSTRUMENT_TYPE: LC-ESI-QTOF
AC$MASS_SPECTROMETRY: MS_TYPE MS2
AC$MASS_SPECTROMETRY: ION_MODE POSITIVE
AC$MASS_SPECTROMETRY: COLLISION_ENERGY 30
AC$MASS_SPECTROMETRY: FRAGMENTATION_MODE CID
AC$MASS_SPECTROMETRY: IONIZATION ESI
AC$CHROMATOGRAPHY: COLUMN_NAME Waters Cortecs C18 (150 mm x 2.1 mm ID, 1.7 µm particle size)
AC$CHROMATOGRAPHY: COLUMN_TEMPERATURE 40 C
AC$CHROMATOGRAPHY: FLOW_GRADIENT 32/68 at 0.0 min, 32/68 at 1.5 min, 3/97 at 21.0 min, 3/97 at 25.0 min, 32/68 at 25.1 min, 32/68 at 30.0 min
AC$CHROMATOGRAPHY: FLOW_RATE 0.35 mL/min
AC$CHROMATOGRAPHY: RETENTION_TIME 17.63 min
AC$CHROMATOGRAPHY: SOLVENT A 40% H2O / 60% ACN + 10 mM ammonium formate / 0.1% formic acid
AC$CHROMATOGRAPHY: SOLVENT B 10% ACN / 90% iPrOH  + 10 mM ammonium formate / 0.1% formic acid
AC$ION_MOBILITY: INSTRUMENT_TYPE TIMS
AC$ION_MOBILITY: DRIFT_GAS N2
AC$ION_MOBILITY: CCS 311.1
MS$FOCUSED_ION: PRECURSOR_INT 100
MS$FOCUSED_ION: PRECURSOR_M/Z 846.70315
MS$FOCUSED_ION: PRECURSOR_TYPE [M+H]+
MS$DATA_PROCESSING: COMMENT Export from Bruker MetaboScape
MS$DATA_PROCESSING: COMMENT Generation of MassBank Records with R Spectra and MsBackendMassBank
MS$DATA_PROCESSING: WHOLE MetaboScape combined with RforMassSpectrometry
PK$SPLASH: splash10-001i-0000009000-be1e939ccb939aff06bf
PK$NUM_PEAK: 8
PK$PEAK: m/z int. rel.int.
  547.473797910233 3.96735880213457 39
  549.488952885974 4.35222674054048 43
  601.525759611786 5.12687339390038 51
  603.532938209009 4.2896715629043 42
  666.643539962103 21.839087480294 218
  667.64507242896 11.4697179236465 114
  684.654439937928 100 999
  685.656979178168 35.7162885856043 356
//
ACCESSION: MSBNK-MPC-MMPEGC00033
RECORD_TITLE: HexCer 42:0;O4; LC-ESI-QTOF; MS2; [M+H]+; CID
DATE: Wed Sep  4 20:51:13 2024
AUTHORS: Witting M, MPC-HMGU [dtc]
LICENSE: CC-BY-SA 4.0
COPYRIGHT: Copyright (C) 2024
CH$NAME: HexCer 42:0;O4
CH$FORMULA: C48H95NO10
CH$EXACT_MASS: 845.69559824
AC$INSTRUMENT: Bruker timsTOF Pro 2
AC$INSTRUMENT_TYPE: LC-ESI-QTOF
AC$MASS_SPECTROMETRY: MS_TYPE MS2
AC$MASS_SPECTROMETRY: ION_MODE POSITIVE
AC$MASS_SPECTROMETRY: COLLISION_ENERGY 30
AC$MASS_SPECTROMETRY: FRAGMENTATION_MODE CID
AC$MASS_SPECTROMETRY: IONIZATION ESI
AC$CHROMATOGRAPHY: COLUMN_NAME Waters Cortecs C18 (150 mm x 2.1 mm ID, 1.7 µm particle size)
AC$CHROMATOGRAPHY: COLUMN_TEMPERATURE 40 C
AC$CHROMATOGRAPHY: FLOW_GRADIENT 32/68 at 0.0 min, 32/68 at 1.5 min, 3/97 at 21.0 min, 3/97 at 25.0 min, 32/68 at 25.1 min, 32/68 at 30.0 min
AC$CHROMATOGRAPHY: FLOW_RATE 0.35 mL/min
AC$CHROMATOGRAPHY: RETENTION_TIME 17.79 min
AC$CHROMATOGRAPHY: SOLVENT A 40% H2O / 60% ACN + 10 mM ammonium formate / 0.1% formic acid
AC$CHROMATOGRAPHY: SOLVENT B 10% ACN / 90% iPrOH  + 10 mM ammonium formate / 0.1% formic acid
AC$ION_MOBILITY: INSTRUMENT_TYPE TIMS
AC$ION_MOBILITY: DRIFT_GAS N2
AC$ION_MOBILITY: CCS 310.5
MS$FOCUSED_ION: PRECURSOR_INT 100
MS$FOCUSED_ION: PRECURSOR_M/Z 846.70303
MS$FOCUSED_ION: PRECURSOR_TYPE [M+H]+
MS$DATA_PROCESSING: COMMENT Export from Bruker MetaboScape
MS$DATA_PROCESSING: COMMENT Generation of MassBank Records with R Spectra and MsBackendMassBank
MS$DATA_PROCESSING: WHOLE MetaboScape combined with RforMassSpectrometry
PK$SPLASH: splash10-001i-0000009000-91705027f6afbceb55ef
PK$NUM_PEAK: 5
PK$PEAK: m/z int. rel.int.
  547.479570060884 3.43826651217916 34
  666.643768730161 20.8076809046541 207
  667.649259550176 10.3999760935166 103
  684.654181418969 100 999
  685.657119869734 43.5408843083005 434
//
ACCESSION: MSBNK-MPC-MMPEGC00034
RECORD_TITLE: HexCer 43:0;O4; LC-ESI-QTOF; MS2; [M+H]+; CID
DATE: Wed Sep  4 20:51:13 2024
AUTHORS: Witting M, MPC-HMGU [dtc]
LICENSE: CC-BY-SA 4.0
COPYRIGHT: Copyright (C) 2024
CH$NAME: HexCer 43:0;O4
CH$FORMULA: C49H97NO10
CH$EXACT_MASS: 859.711248304
AC$INSTRUMENT: Bruker timsTOF Pro 2
AC$INSTRUMENT_TYPE: LC-ESI-QTOF
AC$MASS_SPECTROMETRY: MS_TYPE MS2
AC$MASS_SPECTROMETRY: ION_MODE POSITIVE
AC$MASS_SPECTROMETRY: COLLISION_ENERGY 30
AC$MASS_SPECTROMETRY: FRAGMENTATION_MODE CID
AC$MASS_SPECTROMETRY: IONIZATION ESI
AC$CHROMATOGRAPHY: COLUMN_NAME Waters Cortecs C18 (150 mm x 2.1 mm ID, 1.7 µm particle size)
AC$CHROMATOGRAPHY: COLUMN_TEMPERATURE 40 C
AC$CHROMATOGRAPHY: FLOW_GRADIENT 32/68 at 0.0 min, 32/68 at 1.5 min, 3/97 at 21.0 min, 3/97 at 25.0 min, 32/68 at 25.1 min, 32/68 at 30.0 min
AC$CHROMATOGRAPHY: FLOW_RATE 0.35 mL/min
AC$CHROMATOGRAPHY: RETENTION_TIME 18.04 min
AC$CHROMATOGRAPHY: SOLVENT A 40% H2O / 60% ACN + 10 mM ammonium formate / 0.1% formic acid
AC$CHROMATOGRAPHY: SOLVENT B 10% ACN / 90% iPrOH  + 10 mM ammonium formate / 0.1% formic acid
AC$ION_MOBILITY: INSTRUMENT_TYPE TIMS
AC$ION_MOBILITY: DRIFT_GAS N2
AC$ION_MOBILITY: CCS 313.4
MS$FOCUSED_ION: PRECURSOR_INT 100
MS$FOCUSED_ION: PRECURSOR_M/Z 860.71991
MS$FOCUSED_ION: PRECURSOR_TYPE [M+H]+
MS$DATA_PROCESSING: COMMENT Export from Bruker MetaboScape
MS$DATA_PROCESSING: COMMENT Generation of MassBank Records with R Spectra and MsBackendMassBank
MS$DATA_PROCESSING: WHOLE MetaboScape combined with RforMassSpectrometry
PK$SPLASH: splash10-0002-0000009000-baeaa80976d366a50eca
PK$NUM_PEAK: 9
PK$PEAK: m/z int. rel.int.
  561.490031131686 4.15876331067567 41
  575.505742738385 3.90624820090462 39
  662.640904759588 4.96965508744283 49
  663.646081171761 3.66311162010026 36
  680.657825480971 20.552041513346 205
  681.659972053718 10.4799099530296 104
  698.668524892323 100 999
  699.672682533576 57.0321520591178 569
  825.702473166553 3.85309170869889 38
//
ACCESSION: MSBNK-MPC-MMPEGC00035
RECORD_TITLE: HexCer 43:0;O4; LC-ESI-QTOF; MS2; [M+H]+; CID
DATE: Wed Sep  4 20:51:13 2024
AUTHORS: Witting M, MPC-HMGU [dtc]
LICENSE: CC-BY-SA 4.0
COPYRIGHT: Copyright (C) 2024
CH$NAME: HexCer 43:0;O4
CH$FORMULA: C49H97NO10
CH$EXACT_MASS: 859.711248304
AC$INSTRUMENT: Bruker timsTOF Pro 2
AC$INSTRUMENT_TYPE: LC-ESI-QTOF
AC$MASS_SPECTROMETRY: MS_TYPE MS2
AC$MASS_SPECTROMETRY: ION_MODE POSITIVE
AC$MASS_SPECTROMETRY: COLLISION_ENERGY 30
AC$MASS_SPECTROMETRY: FRAGMENTATION_MODE CID
AC$MASS_SPECTROMETRY: IONIZATION ESI
AC$CHROMATOGRAPHY: COLUMN_NAME Waters Cortecs C18 (150 mm x 2.1 mm ID, 1.7 µm particle size)
AC$CHROMATOGRAPHY: COLUMN_TEMPERATURE 40 C
AC$CHROMATOGRAPHY: FLOW_GRADIENT 32/68 at 0.0 min, 32/68 at 1.5 min, 3/97 at 21.0 min, 3/97 at 25.0 min, 32/68 at 25.1 min, 32/68 at 30.0 min
AC$CHROMATOGRAPHY: FLOW_RATE 0.35 mL/min
AC$CHROMATOGRAPHY: RETENTION_TIME 18.19 min
AC$CHROMATOGRAPHY: SOLVENT A 40% H2O / 60% ACN + 10 mM ammonium formate / 0.1% formic acid
AC$CHROMATOGRAPHY: SOLVENT B 10% ACN / 90% iPrOH  + 10 mM ammonium formate / 0.1% formic acid
AC$ION_MOBILITY: INSTRUMENT_TYPE TIMS
AC$ION_MOBILITY: DRIFT_GAS N2
AC$ION_MOBILITY: CCS 313.6
MS$FOCUSED_ION: PRECURSOR_INT 100
MS$FOCUSED_ION: PRECURSOR_M/Z 860.71966
MS$FOCUSED_ION: PRECURSOR_TYPE [M+H]+
MS$DATA_PROCESSING: COMMENT Export from Bruker MetaboScape
MS$DATA_PROCESSING: COMMENT Generation of MassBank Records with R Spectra and MsBackendMassBank
MS$DATA_PROCESSING: WHOLE MetaboScape combined with RforMassSpectrometry
PK$SPLASH: splash10-0002-0000009000-3784b611b836b9cf9fc7
PK$NUM_PEAK: 5
PK$PEAK: m/z int. rel.int.
  662.648529015093 3.38879137598094 33
  680.657968190435 20.4520201778538 204
  681.66068185944 10.0417810598158 100
  698.669420825638 100 999
  699.673021463648 54.7068382943885 546
//
ACCESSION: MSBNK-MPC-MMPEGC00036
RECORD_TITLE: PE-NMe-HexCer 38:0;O4; LC-ESI-QTOF; MS2; [M+H]+; CID
DATE: Wed Sep  4 20:51:13 2024
AUTHORS: Witting M, MPC-HMGU [dtc]
LICENSE: CC-BY-SA 4.0
COPYRIGHT: Copyright (C) 2024
CH$NAME: PE-NMe-HexCer 38:0;O4
CH$FORMULA: C47H95N2O13P
CH$EXACT_MASS: 926.65717773
AC$INSTRUMENT: Bruker timsTOF Pro 2
AC$INSTRUMENT_TYPE: LC-ESI-QTOF
AC$MASS_SPECTROMETRY: MS_TYPE MS2
AC$MASS_SPECTROMETRY: ION_MODE POSITIVE
AC$MASS_SPECTROMETRY: COLLISION_ENERGY 30
AC$MASS_SPECTROMETRY: FRAGMENTATION_MODE CID
AC$MASS_SPECTROMETRY: IONIZATION ESI
AC$CHROMATOGRAPHY: COLUMN_NAME Waters Cortecs C18 (150 mm x 2.1 mm ID, 1.7 µm particle size)
AC$CHROMATOGRAPHY: COLUMN_TEMPERATURE 40 C
AC$CHROMATOGRAPHY: FLOW_GRADIENT 32/68 at 0.0 min, 32/68 at 1.5 min, 3/97 at 21.0 min, 3/97 at 25.0 min, 32/68 at 25.1 min, 32/68 at 30.0 min
AC$CHROMATOGRAPHY: FLOW_RATE 0.35 mL/min
AC$CHROMATOGRAPHY: RETENTION_TIME 15 min
AC$CHROMATOGRAPHY: SOLVENT A 40% H2O / 60% ACN + 10 mM ammonium formate / 0.1% formic acid
AC$CHROMATOGRAPHY: SOLVENT B 10% ACN / 90% iPrOH  + 10 mM ammonium formate / 0.1% formic acid
AC$ION_MOBILITY: INSTRUMENT_TYPE TIMS
AC$ION_MOBILITY: DRIFT_GAS N2
AC$ION_MOBILITY: CCS 317.1
MS$FOCUSED_ION: PRECURSOR_INT 100
MS$FOCUSED_ION: PRECURSOR_M/Z 927.66472
MS$FOCUSED_ION: PRECURSOR_TYPE [M+H]+
MS$DATA_PROCESSING: COMMENT Export from Bruker MetaboScape
MS$DATA_PROCESSING: COMMENT Generation of MassBank Records with R Spectra and MsBackendMassBank
MS$DATA_PROCESSING: WHOLE MetaboScape combined with RforMassSpectrometry
PK$SPLASH: splash10-004i-0000000009-aa8bb9a80fb2810dc27e
PK$NUM_PEAK: 6
PK$PEAK: m/z int. rel.int.
  300.086819322722 5.56560361786342 55
  610.586730437114 3.10729585387647 31
  628.585768881427 4.19905554730197 41
  629.595551293436 4.20809955354005 42
  927.669106461723 100 999
  928.673192035602 90.7744221844134 906
//
ACCESSION: MSBNK-MPC-MMPEGC00037
RECORD_TITLE: PE-NMe-HexCer 39:0;O4; LC-ESI-QTOF; MS2; [M+H]+; CID
DATE: Wed Sep  4 20:51:13 2024
AUTHORS: Witting M, MPC-HMGU [dtc]
LICENSE: CC-BY-SA 4.0
COPYRIGHT: Copyright (C) 2024
CH$NAME: PE-NMe-HexCer 39:0;O4
CH$FORMULA: C48H97N2O13P
CH$EXACT_MASS: 940.672827794
AC$INSTRUMENT: Bruker timsTOF Pro 2
AC$INSTRUMENT_TYPE: LC-ESI-QTOF
AC$MASS_SPECTROMETRY: MS_TYPE MS2
AC$MASS_SPECTROMETRY: ION_MODE POSITIVE
AC$MASS_SPECTROMETRY: COLLISION_ENERGY 30
AC$MASS_SPECTROMETRY: FRAGMENTATION_MODE CID
AC$MASS_SPECTROMETRY: IONIZATION ESI
AC$CHROMATOGRAPHY: COLUMN_NAME Waters Cortecs C18 (150 mm x 2.1 mm ID, 1.7 µm particle size)
AC$CHROMATOGRAPHY: COLUMN_TEMPERATURE 40 C
AC$CHROMATOGRAPHY: FLOW_GRADIENT 32/68 at 0.0 min, 32/68 at 1.5 min, 3/97 at 21.0 min, 3/97 at 25.0 min, 32/68 at 25.1 min, 32/68 at 30.0 min
AC$CHROMATOGRAPHY: FLOW_RATE 0.35 mL/min
AC$CHROMATOGRAPHY: RETENTION_TIME 15.55 min
AC$CHROMATOGRAPHY: SOLVENT A 40% H2O / 60% ACN + 10 mM ammonium formate / 0.1% formic acid
AC$CHROMATOGRAPHY: SOLVENT B 10% ACN / 90% iPrOH  + 10 mM ammonium formate / 0.1% formic acid
AC$ION_MOBILITY: INSTRUMENT_TYPE TIMS
AC$ION_MOBILITY: DRIFT_GAS N2
AC$ION_MOBILITY: CCS 319.8
MS$FOCUSED_ION: PRECURSOR_INT 100
MS$FOCUSED_ION: PRECURSOR_M/Z 941.68043
MS$FOCUSED_ION: PRECURSOR_TYPE [M+H]+
MS$DATA_PROCESSING: COMMENT Export from Bruker MetaboScape
MS$DATA_PROCESSING: COMMENT Generation of MassBank Records with R Spectra and MsBackendMassBank
MS$DATA_PROCESSING: WHOLE MetaboScape combined with RforMassSpectrometry
PK$SPLASH: splash10-0006-0000000009-f6e60f14783015559a00
PK$NUM_PEAK: 4
PK$PEAK: m/z int. rel.int.
  300.087714324281 10.1458583034024 101
  624.595625959192 3.28111352759356 32
  941.682003206392 100 999
  942.686675775595 58.1357538571708 580
//
ACCESSION: MSBNK-MPC-MMPEGC00038
RECORD_TITLE: PE-HexCer 39:0;O4; LC-ESI-QTOF; MS2; [M+H]+; CID
DATE: Wed Sep  4 20:51:13 2024
AUTHORS: Witting M, MPC-HMGU [dtc]
LICENSE: CC-BY-SA 4.0
COPYRIGHT: Copyright (C) 2024
CH$NAME: PE-HexCer 39:0;O4
CH$FORMULA: C47H95N2O13P
CH$EXACT_MASS: 926.65717773
AC$INSTRUMENT: Bruker timsTOF Pro 2
AC$INSTRUMENT_TYPE: LC-ESI-QTOF
AC$MASS_SPECTROMETRY: MS_TYPE MS2
AC$MASS_SPECTROMETRY: ION_MODE POSITIVE
AC$MASS_SPECTROMETRY: COLLISION_ENERGY 30
AC$MASS_SPECTROMETRY: FRAGMENTATION_MODE CID
AC$MASS_SPECTROMETRY: IONIZATION ESI
AC$CHROMATOGRAPHY: COLUMN_NAME Waters Cortecs C18 (150 mm x 2.1 mm ID, 1.7 µm particle size)
AC$CHROMATOGRAPHY: COLUMN_TEMPERATURE 40 C
AC$CHROMATOGRAPHY: FLOW_GRADIENT 32/68 at 0.0 min, 32/68 at 1.5 min, 3/97 at 21.0 min, 3/97 at 25.0 min, 32/68 at 25.1 min, 32/68 at 30.0 min
AC$CHROMATOGRAPHY: FLOW_RATE 0.35 mL/min
AC$CHROMATOGRAPHY: RETENTION_TIME 15.58 min
AC$CHROMATOGRAPHY: SOLVENT A 40% H2O / 60% ACN + 10 mM ammonium formate / 0.1% formic acid
AC$CHROMATOGRAPHY: SOLVENT B 10% ACN / 90% iPrOH  + 10 mM ammonium formate / 0.1% formic acid
AC$ION_MOBILITY: INSTRUMENT_TYPE TIMS
AC$ION_MOBILITY: DRIFT_GAS N2
AC$ION_MOBILITY: CCS 316.9
MS$FOCUSED_ION: PRECURSOR_INT 100
MS$FOCUSED_ION: PRECURSOR_M/Z 927.66448
MS$FOCUSED_ION: PRECURSOR_TYPE [M+H]+
MS$DATA_PROCESSING: COMMENT Export from Bruker MetaboScape
MS$DATA_PROCESSING: COMMENT Generation of MassBank Records with R Spectra and MsBackendMassBank
MS$DATA_PROCESSING: WHOLE MetaboScape combined with RforMassSpectrometry
PK$SPLASH: splash10-004i-0000000009-00b5861253c07e7e1580
PK$NUM_PEAK: 6
PK$PEAK: m/z int. rel.int.
  286.068152574593 11.9775756549505 119
  642.609528370604 6.91068278839531 69
  927.664095968851 100 999
  927.795523730845 3.55044287222083 35
  928.618885094785 5.35978513981317 53
  928.670920380642 98.3985404377923 983
//
ACCESSION: MSBNK-MPC-MMPEGC00039
RECORD_TITLE: PE-NMe-HexCer 40:0;O4; LC-ESI-QTOF; MS2; [M+H]+; CID
DATE: Wed Sep  4 20:51:13 2024
AUTHORS: Witting M, MPC-HMGU [dtc]
LICENSE: CC-BY-SA 4.0
COPYRIGHT: Copyright (C) 2024
CH$NAME: PE-NMe-HexCer 40:0;O4
CH$FORMULA: C49H99N2O13P
CH$EXACT_MASS: 954.688477858
AC$INSTRUMENT: Bruker timsTOF Pro 2
AC$INSTRUMENT_TYPE: LC-ESI-QTOF
AC$MASS_SPECTROMETRY: MS_TYPE MS2
AC$MASS_SPECTROMETRY: ION_MODE POSITIVE
AC$MASS_SPECTROMETRY: COLLISION_ENERGY 30
AC$MASS_SPECTROMETRY: FRAGMENTATION_MODE CID
AC$MASS_SPECTROMETRY: IONIZATION ESI
AC$CHROMATOGRAPHY: COLUMN_NAME Waters Cortecs C18 (150 mm x 2.1 mm ID, 1.7 µm particle size)
AC$CHROMATOGRAPHY: COLUMN_TEMPERATURE 40 C
AC$CHROMATOGRAPHY: FLOW_GRADIENT 32/68 at 0.0 min, 32/68 at 1.5 min, 3/97 at 21.0 min, 3/97 at 25.0 min, 32/68 at 25.1 min, 32/68 at 30.0 min
AC$CHROMATOGRAPHY: FLOW_RATE 0.35 mL/min
AC$CHROMATOGRAPHY: RETENTION_TIME 16.07 min
AC$CHROMATOGRAPHY: SOLVENT A 40% H2O / 60% ACN + 10 mM ammonium formate / 0.1% formic acid
AC$CHROMATOGRAPHY: SOLVENT B 10% ACN / 90% iPrOH  + 10 mM ammonium formate / 0.1% formic acid
AC$ION_MOBILITY: INSTRUMENT_TYPE TIMS
AC$ION_MOBILITY: DRIFT_GAS N2
AC$ION_MOBILITY: CCS 322.6
MS$FOCUSED_ION: PRECURSOR_INT 100
MS$FOCUSED_ION: PRECURSOR_M/Z 955.69614
MS$FOCUSED_ION: PRECURSOR_TYPE [M+H]+
MS$DATA_PROCESSING: COMMENT Export from Bruker MetaboScape
MS$DATA_PROCESSING: COMMENT Generation of MassBank Records with R Spectra and MsBackendMassBank
MS$DATA_PROCESSING: WHOLE MetaboScape combined with RforMassSpectrometry
PK$SPLASH: splash10-0a4i-0000000009-5102788346326cd9e429
PK$NUM_PEAK: 6
PK$PEAK: m/z int. rel.int.
  300.085555134403 11.0052099181585 109
  656.620849250202 8.52498276621267 85
  657.623162418618 7.11110645469867 71
  955.701861664847 100 999
  956.707552747663 70.2077590002885 701
  957.702344929635 7.10370518835694 70
//
ACCESSION: MSBNK-MPC-MMPEGC00040
RECORD_TITLE: PE-HexCer 40:0;O4; LC-ESI-QTOF; MS2; [M+H]+; CID
DATE: Wed Sep  4 20:51:13 2024
AUTHORS: Witting M, MPC-HMGU [dtc]
LICENSE: CC-BY-SA 4.0
COPYRIGHT: Copyright (C) 2024
CH$NAME: PE-HexCer 40:0;O4
CH$FORMULA: C48H97N2O13P
CH$EXACT_MASS: 940.672827794
AC$INSTRUMENT: Bruker timsTOF Pro 2
AC$INSTRUMENT_TYPE: LC-ESI-QTOF
AC$MASS_SPECTROMETRY: MS_TYPE MS2
AC$MASS_SPECTROMETRY: ION_MODE POSITIVE
AC$MASS_SPECTROMETRY: COLLISION_ENERGY 30
AC$MASS_SPECTROMETRY: FRAGMENTATION_MODE CID
AC$MASS_SPECTROMETRY: IONIZATION ESI
AC$CHROMATOGRAPHY: COLUMN_NAME Waters Cortecs C18 (150 mm x 2.1 mm ID, 1.7 µm particle size)
AC$CHROMATOGRAPHY: COLUMN_TEMPERATURE 40 C
AC$CHROMATOGRAPHY: FLOW_GRADIENT 32/68 at 0.0 min, 32/68 at 1.5 min, 3/97 at 21.0 min, 3/97 at 25.0 min, 32/68 at 25.1 min, 32/68 at 30.0 min
AC$CHROMATOGRAPHY: FLOW_RATE 0.35 mL/min
AC$CHROMATOGRAPHY: RETENTION_TIME 16.09 min
AC$CHROMATOGRAPHY: SOLVENT A 40% H2O / 60% ACN + 10 mM ammonium formate / 0.1% formic acid
AC$CHROMATOGRAPHY: SOLVENT B 10% ACN / 90% iPrOH  + 10 mM ammonium formate / 0.1% formic acid
AC$ION_MOBILITY: INSTRUMENT_TYPE TIMS
AC$ION_MOBILITY: DRIFT_GAS N2
AC$ION_MOBILITY: CCS 319.9
MS$FOCUSED_ION: PRECURSOR_INT 100
MS$FOCUSED_ION: PRECURSOR_M/Z 941.68106
MS$FOCUSED_ION: PRECURSOR_TYPE [M+H]+
MS$DATA_PROCESSING: COMMENT Export from Bruker MetaboScape
MS$DATA_PROCESSING: COMMENT Generation of MassBank Records with R Spectra and MsBackendMassBank
MS$DATA_PROCESSING: WHOLE MetaboScape combined with RforMassSpectrometry
PK$SPLASH: splash10-0006-0010000009-895de3587bf41523254d
PK$NUM_PEAK: 5
PK$PEAK: m/z int. rel.int.
  268.060312911392 11.1744234288545 111
  286.06993249677 25.1140487734143 250
  300.082869274483 10.6717857761439 106
  941.67895029362 100 999
  942.684330814972 78.9370642233862 788
//
ACCESSION: MSBNK-MPC-MMPEGC00041
RECORD_TITLE: PE-NMe-HexCer 41:0;O4; LC-ESI-QTOF; MS2; [M+H]+; CID
DATE: Wed Sep  4 20:51:13 2024
AUTHORS: Witting M, MPC-HMGU [dtc]
LICENSE: CC-BY-SA 4.0
COPYRIGHT: Copyright (C) 2024
CH$NAME: PE-NMe-HexCer 41:0;O4
CH$FORMULA: C50H101N2O13P
CH$EXACT_MASS: 968.704127922
AC$INSTRUMENT: Bruker timsTOF Pro 2
AC$INSTRUMENT_TYPE: LC-ESI-QTOF
AC$MASS_SPECTROMETRY: MS_TYPE MS2
AC$MASS_SPECTROMETRY: ION_MODE POSITIVE
AC$MASS_SPECTROMETRY: COLLISION_ENERGY 30
AC$MASS_SPECTROMETRY: FRAGMENTATION_MODE CID
AC$MASS_SPECTROMETRY: IONIZATION ESI
AC$CHROMATOGRAPHY: COLUMN_NAME Waters Cortecs C18 (150 mm x 2.1 mm ID, 1.7 µm particle size)
AC$CHROMATOGRAPHY: COLUMN_TEMPERATURE 40 C
AC$CHROMATOGRAPHY: FLOW_GRADIENT 32/68 at 0.0 min, 32/68 at 1.5 min, 3/97 at 21.0 min, 3/97 at 25.0 min, 32/68 at 25.1 min, 32/68 at 30.0 min
AC$CHROMATOGRAPHY: FLOW_RATE 0.35 mL/min
AC$CHROMATOGRAPHY: RETENTION_TIME 16.56 min
AC$CHROMATOGRAPHY: SOLVENT A 40% H2O / 60% ACN + 10 mM ammonium formate / 0.1% formic acid
AC$CHROMATOGRAPHY: SOLVENT B 10% ACN / 90% iPrOH  + 10 mM ammonium formate / 0.1% formic acid
AC$ION_MOBILITY: INSTRUMENT_TYPE TIMS
AC$ION_MOBILITY: DRIFT_GAS N2
AC$ION_MOBILITY: CCS 325.1
MS$FOCUSED_ION: PRECURSOR_INT 100
MS$FOCUSED_ION: PRECURSOR_M/Z 969.7116
MS$FOCUSED_ION: PRECURSOR_TYPE [M+H]+
MS$DATA_PROCESSING: COMMENT Export from Bruker MetaboScape
MS$DATA_PROCESSING: COMMENT Generation of MassBank Records with R Spectra and MsBackendMassBank
MS$DATA_PROCESSING: WHOLE MetaboScape combined with RforMassSpectrometry
PK$SPLASH: splash10-01b9-0000000009-f0099bff9aa100ba4d93
PK$NUM_PEAK: 6
PK$PEAK: m/z int. rel.int.
  300.085477803944 3.77466502653425 37
  652.623938629043 5.817264418102 58
  670.634515527467 5.59948465844897 55
  969.711947729475 100 999
  970.71471853332 57.5094506978353 574
  971.709137474266 9.23978278578091 92
//
ACCESSION: MSBNK-MPC-MMPEGC00042
RECORD_TITLE: PE-HexCer 41:0;O4; LC-ESI-QTOF; MS2; [M+H]+; CID
DATE: Wed Sep  4 20:51:13 2024
AUTHORS: Witting M, MPC-HMGU [dtc]
LICENSE: CC-BY-SA 4.0
COPYRIGHT: Copyright (C) 2024
CH$NAME: PE-HexCer 41:0;O4
CH$FORMULA: C49H99N2O13P
CH$EXACT_MASS: 954.688477858
AC$INSTRUMENT: Bruker timsTOF Pro 2
AC$INSTRUMENT_TYPE: LC-ESI-QTOF
AC$MASS_SPECTROMETRY: MS_TYPE MS2
AC$MASS_SPECTROMETRY: ION_MODE POSITIVE
AC$MASS_SPECTROMETRY: COLLISION_ENERGY 30
AC$MASS_SPECTROMETRY: FRAGMENTATION_MODE CID
AC$MASS_SPECTROMETRY: IONIZATION ESI
AC$CHROMATOGRAPHY: COLUMN_NAME Waters Cortecs C18 (150 mm x 2.1 mm ID, 1.7 µm particle size)
AC$CHROMATOGRAPHY: COLUMN_TEMPERATURE 40 C
AC$CHROMATOGRAPHY: FLOW_GRADIENT 32/68 at 0.0 min, 32/68 at 1.5 min, 3/97 at 21.0 min, 3/97 at 25.0 min, 32/68 at 25.1 min, 32/68 at 30.0 min
AC$CHROMATOGRAPHY: FLOW_RATE 0.35 mL/min
AC$CHROMATOGRAPHY: RETENTION_TIME 16.58 min
AC$CHROMATOGRAPHY: SOLVENT A 40% H2O / 60% ACN + 10 mM ammonium formate / 0.1% formic acid
AC$CHROMATOGRAPHY: SOLVENT B 10% ACN / 90% iPrOH  + 10 mM ammonium formate / 0.1% formic acid
AC$ION_MOBILITY: INSTRUMENT_TYPE TIMS
AC$ION_MOBILITY: DRIFT_GAS N2
AC$ION_MOBILITY: CCS 322.3
MS$FOCUSED_ION: PRECURSOR_INT 100
MS$FOCUSED_ION: PRECURSOR_M/Z 955.69699
MS$FOCUSED_ION: PRECURSOR_TYPE [M+H]+
MS$DATA_PROCESSING: COMMENT Export from Bruker MetaboScape
MS$DATA_PROCESSING: COMMENT Generation of MassBank Records with R Spectra and MsBackendMassBank
MS$DATA_PROCESSING: WHOLE MetaboScape combined with RforMassSpectrometry
PK$SPLASH: splash10-0a4i-0000000009-6d30218747f05714f0d1
PK$NUM_PEAK: 6
PK$PEAK: m/z int. rel.int.
  286.068232632638 10.2696533772594 102
  603.53049070671 8.17624666640957 81
  670.634403235286 8.82780427226299 88
  895.647327657332 4.0491019042326 40
  955.699000184865 100 999
  956.699545378471 63.6406296862807 635
//
ACCESSION: MSBNK-MPC-MMPEGC00043
RECORD_TITLE: PE-NMe-HexCer 42:0;O4; LC-ESI-QTOF; MS2; [M+H]+; CID
DATE: Wed Sep  4 20:51:13 2024
AUTHORS: Witting M, MPC-HMGU [dtc]
LICENSE: CC-BY-SA 4.0
COPYRIGHT: Copyright (C) 2024
CH$NAME: PE-NMe-HexCer 42:0;O4
CH$FORMULA: C51H103N2O13P
CH$EXACT_MASS: 982.719777986
AC$INSTRUMENT: Bruker timsTOF Pro 2
AC$INSTRUMENT_TYPE: LC-ESI-QTOF
AC$MASS_SPECTROMETRY: MS_TYPE MS2
AC$MASS_SPECTROMETRY: ION_MODE POSITIVE
AC$MASS_SPECTROMETRY: COLLISION_ENERGY 30
AC$MASS_SPECTROMETRY: FRAGMENTATION_MODE CID
AC$MASS_SPECTROMETRY: IONIZATION ESI
AC$CHROMATOGRAPHY: COLUMN_NAME Waters Cortecs C18 (150 mm x 2.1 mm ID, 1.7 µm particle size)
AC$CHROMATOGRAPHY: COLUMN_TEMPERATURE 40 C
AC$CHROMATOGRAPHY: FLOW_GRADIENT 32/68 at 0.0 min, 32/68 at 1.5 min, 3/97 at 21.0 min, 3/97 at 25.0 min, 32/68 at 25.1 min, 32/68 at 30.0 min
AC$CHROMATOGRAPHY: FLOW_RATE 0.35 mL/min
AC$CHROMATOGRAPHY: RETENTION_TIME 17.01 min
AC$CHROMATOGRAPHY: SOLVENT A 40% H2O / 60% ACN + 10 mM ammonium formate / 0.1% formic acid
AC$CHROMATOGRAPHY: SOLVENT B 10% ACN / 90% iPrOH  + 10 mM ammonium formate / 0.1% formic acid
AC$ION_MOBILITY: INSTRUMENT_TYPE TIMS
AC$ION_MOBILITY: DRIFT_GAS N2
AC$ION_MOBILITY: CCS 327.9
MS$FOCUSED_ION: PRECURSOR_INT 100
MS$FOCUSED_ION: PRECURSOR_M/Z 983.72734
MS$FOCUSED_ION: PRECURSOR_TYPE [M+H]+
MS$DATA_PROCESSING: COMMENT Export from Bruker MetaboScape
MS$DATA_PROCESSING: COMMENT Generation of MassBank Records with R Spectra and MsBackendMassBank
MS$DATA_PROCESSING: WHOLE MetaboScape combined with RforMassSpectrometry
PK$SPLASH: splash10-001i-0000000009-7679f9d5f7542e3265c8
PK$NUM_PEAK: 4
PK$PEAK: m/z int. rel.int.
  300.082260831734 3.26565267710149 32
  684.652314873241 4.3368974870346 43
  983.73216679419 100 999
  984.740521070023 35.6755680841604 356
//
ACCESSION: MSBNK-MPC-MMPEGC00044
RECORD_TITLE: PE-NMe-HexCer 43:0;O4; LC-ESI-QTOF; MS2; [M+H]+; CID
DATE: Wed Sep  4 20:51:13 2024
AUTHORS: Witting M, MPC-HMGU [dtc]
LICENSE: CC-BY-SA 4.0
COPYRIGHT: Copyright (C) 2024
CH$NAME: PE-NMe-HexCer 43:0;O4
CH$FORMULA: C52H105N2O13P
CH$EXACT_MASS: 996.73542805
AC$INSTRUMENT: Bruker timsTOF Pro 2
AC$INSTRUMENT_TYPE: LC-ESI-QTOF
AC$MASS_SPECTROMETRY: MS_TYPE MS2
AC$MASS_SPECTROMETRY: ION_MODE POSITIVE
AC$MASS_SPECTROMETRY: COLLISION_ENERGY 30
AC$MASS_SPECTROMETRY: FRAGMENTATION_MODE CID
AC$MASS_SPECTROMETRY: IONIZATION ESI
AC$CHROMATOGRAPHY: COLUMN_NAME Waters Cortecs C18 (150 mm x 2.1 mm ID, 1.7 µm particle size)
AC$CHROMATOGRAPHY: COLUMN_TEMPERATURE 40 C
AC$CHROMATOGRAPHY: FLOW_GRADIENT 32/68 at 0.0 min, 32/68 at 1.5 min, 3/97 at 21.0 min, 3/97 at 25.0 min, 32/68 at 25.1 min, 32/68 at 30.0 min
AC$CHROMATOGRAPHY: FLOW_RATE 0.35 mL/min
AC$CHROMATOGRAPHY: RETENTION_TIME 17.43 min
AC$CHROMATOGRAPHY: SOLVENT A 40% H2O / 60% ACN + 10 mM ammonium formate / 0.1% formic acid
AC$CHROMATOGRAPHY: SOLVENT B 10% ACN / 90% iPrOH  + 10 mM ammonium formate / 0.1% formic acid
AC$ION_MOBILITY: INSTRUMENT_TYPE TIMS
AC$ION_MOBILITY: DRIFT_GAS N2
AC$ION_MOBILITY: CCS 330.6
MS$FOCUSED_ION: PRECURSOR_INT 100
MS$FOCUSED_ION: PRECURSOR_M/Z 997.74273
MS$FOCUSED_ION: PRECURSOR_TYPE [M+H]+
MS$DATA_PROCESSING: COMMENT Export from Bruker MetaboScape
MS$DATA_PROCESSING: COMMENT Generation of MassBank Records with R Spectra and MsBackendMassBank
MS$DATA_PROCESSING: WHOLE MetaboScape combined with RforMassSpectrometry
PK$SPLASH: splash10-0002-0000000009-1113cea7fcb059e9dbd3
PK$NUM_PEAK: 3
PK$PEAK: m/z int. rel.int.
  300.084013890629 5.93744905538472 59
  997.743296536225 100 999
  998.744944602197 62.3132131844825 622
//
ACCESSION: MSBNK-MPC-MMPEGC00045
RECORD_TITLE: PE-NMe-HexCer 44:0;O4; LC-ESI-QTOF; MS2; [M+H]+; CID
DATE: Wed Sep  4 20:51:13 2024
AUTHORS: Witting M, MPC-HMGU [dtc]
LICENSE: CC-BY-SA 4.0
COPYRIGHT: Copyright (C) 2024
CH$NAME: PE-NMe-HexCer 44:0;O4
CH$FORMULA: C53H107N2O13P
CH$EXACT_MASS: 1010.751078114
AC$INSTRUMENT: Bruker timsTOF Pro 2
AC$INSTRUMENT_TYPE: LC-ESI-QTOF
AC$MASS_SPECTROMETRY: MS_TYPE MS2
AC$MASS_SPECTROMETRY: ION_MODE POSITIVE
AC$MASS_SPECTROMETRY: COLLISION_ENERGY 30
AC$MASS_SPECTROMETRY: FRAGMENTATION_MODE CID
AC$MASS_SPECTROMETRY: IONIZATION ESI
AC$CHROMATOGRAPHY: COLUMN_NAME Waters Cortecs C18 (150 mm x 2.1 mm ID, 1.7 µm particle size)
AC$CHROMATOGRAPHY: COLUMN_TEMPERATURE 40 C
AC$CHROMATOGRAPHY: FLOW_GRADIENT 32/68 at 0.0 min, 32/68 at 1.5 min, 3/97 at 21.0 min, 3/97 at 25.0 min, 32/68 at 25.1 min, 32/68 at 30.0 min
AC$CHROMATOGRAPHY: FLOW_RATE 0.35 mL/min
AC$CHROMATOGRAPHY: RETENTION_TIME 17.68 min
AC$CHROMATOGRAPHY: SOLVENT A 40% H2O / 60% ACN + 10 mM ammonium formate / 0.1% formic acid
AC$CHROMATOGRAPHY: SOLVENT B 10% ACN / 90% iPrOH  + 10 mM ammonium formate / 0.1% formic acid
AC$ION_MOBILITY: INSTRUMENT_TYPE TIMS
AC$ION_MOBILITY: DRIFT_GAS N2
AC$ION_MOBILITY: CCS 333.2
MS$FOCUSED_ION: PRECURSOR_INT 100
MS$FOCUSED_ION: PRECURSOR_M/Z 1011.7584
MS$FOCUSED_ION: PRECURSOR_TYPE [M+H]+
MS$DATA_PROCESSING: COMMENT Export from Bruker MetaboScape
MS$DATA_PROCESSING: COMMENT Generation of MassBank Records with R Spectra and MsBackendMassBank
MS$DATA_PROCESSING: WHOLE MetaboScape combined with RforMassSpectrometry
PK$SPLASH: splash10-03di-9000000000-0d93dc0b654e297347eb
PK$NUM_PEAK: 5
PK$PEAK: m/z int. rel.int.
  300.088287615098 4.18743335810287 41
  712.682988418289 7.49279206238828 74
  1011.76701249001 100 999
  1012.76670433673 58.8605172544318 588
  1013.77400122794 6.42547072158022 64
//
ACCESSION: MSBNK-MPC-MMPEGC00046
RECORD_TITLE: PE-NMe-HexCer 45:0;O4; LC-ESI-QTOF; MS2; [M+H]+; CID
DATE: Wed Sep  4 20:51:13 2024
AUTHORS: Witting M, MPC-HMGU [dtc]
LICENSE: CC-BY-SA 4.0
COPYRIGHT: Copyright (C) 2024
CH$NAME: PE-NMe-HexCer 45:0;O4
CH$FORMULA: C54H109N2O13P
CH$EXACT_MASS: 1024.766728178
AC$INSTRUMENT: Bruker timsTOF Pro 2
AC$INSTRUMENT_TYPE: LC-ESI-QTOF
AC$MASS_SPECTROMETRY: MS_TYPE MS2
AC$MASS_SPECTROMETRY: ION_MODE POSITIVE
AC$MASS_SPECTROMETRY: COLLISION_ENERGY 30
AC$MASS_SPECTROMETRY: FRAGMENTATION_MODE CID
AC$MASS_SPECTROMETRY: IONIZATION ESI
AC$CHROMATOGRAPHY: COLUMN_NAME Waters Cortecs C18 (150 mm x 2.1 mm ID, 1.7 µm particle size)
AC$CHROMATOGRAPHY: COLUMN_TEMPERATURE 40 C
AC$CHROMATOGRAPHY: FLOW_GRADIENT 32/68 at 0.0 min, 32/68 at 1.5 min, 3/97 at 21.0 min, 3/97 at 25.0 min, 32/68 at 25.1 min, 32/68 at 30.0 min
AC$CHROMATOGRAPHY: FLOW_RATE 0.35 mL/min
AC$CHROMATOGRAPHY: RETENTION_TIME 18.06 min
AC$CHROMATOGRAPHY: SOLVENT A 40% H2O / 60% ACN + 10 mM ammonium formate / 0.1% formic acid
AC$CHROMATOGRAPHY: SOLVENT B 10% ACN / 90% iPrOH  + 10 mM ammonium formate / 0.1% formic acid
AC$ION_MOBILITY: INSTRUMENT_TYPE TIMS
AC$ION_MOBILITY: DRIFT_GAS N2
AC$ION_MOBILITY: CCS 335.9
MS$FOCUSED_ION: PRECURSOR_INT 100
MS$FOCUSED_ION: PRECURSOR_M/Z 1025.77533
MS$FOCUSED_ION: PRECURSOR_TYPE [M+H]+
MS$DATA_PROCESSING: COMMENT Export from Bruker MetaboScape
MS$DATA_PROCESSING: COMMENT Generation of MassBank Records with R Spectra and MsBackendMassBank
MS$DATA_PROCESSING: WHOLE MetaboScape combined with RforMassSpectrometry
PK$SPLASH: splash10-004i-9000000000-7988cc4407baf89582ce
PK$NUM_PEAK: 6
PK$PEAK: m/z int. rel.int.
  300.082181251688 6.52857235904163 65
  611.507185174831 5.72647582434551 57
  726.698805727581 8.35223174703308 83
  1025.78155363582 100 999
  1026.78218257916 79.593984433167 795
  1027.7763921937 4.74386065734479 47
//
